# Supplementary material for: Exogenous Brassinosteroid Facilitates Xylem Development in Pinus massoniana Seedlings
Source: Int J Mol Sci. 2021 Jul 16;22(14):7615. doi: 10.3390/ijms22147615 (PMC8303313; doi:10.3390/ijms22147615)
Supplement: Supplementary file 1 [file ijms-22-07615-s001.zip › Table S1.xlsx]

## Sheet: BR
Table S1 Differentially expressed genes identified by comparing exogenous BR-treated stem with control.
Gene_id	FC(BR/CK_)	Log2FC(BR/CK_)	Pvalue	Padjust	Significant	Regulate	NR description	GO_id	KO_id	KO_name	Pathway_id	COG	swissprot	pfam
TRINITY_DN73256_c0_g1	39.2384	5.2942	3.0432e-19	9.04657e-16	yes	up	D9IWE0.1(RecName: Full=Antifungal protein ginkbilobin-like protein; AltName: Full=Embryo-abundant protein; Flags: Precursor >ADJ53039.1 embryo-abundant protein [Pinus pinaster])	GO:0003779(molecular_function:actin binding); GO:0009737(biological_process:response to abscisic acid); GO:0005615(cellular_component:extracellular space); GO:0016021(cellular_component:integral component of membrane); GO:0031640(biological_process:killing of cells of other organism); GO:0019828(molecular_function:aspartic-type endopeptidase inhibitor activity); GO:0050832(biological_process:defe…				ENOG41123QJ(S:Function unknown); ENOG410YCA0(S:Function unknown)	sp|D9IWE0|GNKL_PINPS(Antifungal protein ginkbilobin-like protein OS=Pinus pinaster OX=71647 GN=EAP PE=2 SV=1)	PF01657(Stress-antifung:Salt stress response/antifungal)
TRINITY_DN9672_c0_g1	12.2673	3.61675	7.17267e-18	1.42149e-14	yes	up								PF13740(ACT_6:ACT domain)
TRINITY_DN48043_c1_g2	5336.1	12.3816	1.774e-16	2.73446e-13	yes	up	ABK26310.1(unknown [Picea sitchensis])	GO:0008171(molecular_function:O-methyltransferase activity)	K00545	COMT	map00965(Betalain biosynthesis); map00350(Tyrosine metabolism)	COG4122(S:Function unknown)	sp|F4ZGF2|COMTA_DANRE(Catechol O-methyltransferase A OS=Danio rerio OX=7955 GN=comta PE=1 SV=1)	PF01596(Methyltransf_3:O-methyltransferase); PF13578(Methyltransf_24:Methyltransferase domain)
TRINITY_DN9125_c0_g1	378.399	8.56376	2.07307e-14	2.8759e-11	yes	up	ABR18473.1(unknown [Picea sitchensis])	GO:0043531(molecular_function:ADP binding)	K13459	RPS2	map04626(Plant-pathogen interaction)		sp|Q9FG91|DRL32_ARATH(Probable disease resistance protein At5g43730 OS=Arabidopsis thaliana OX=3702 GN=At5g43730 PE=2 SV=1)	PF00931(NB-ARC:NB-ARC domain); PF12799(LRR_4:Leucine Rich repeats (2 copies)); PF13855(LRR_8:Leucine rich repeat); PF01637(ATPase_2:ATPase domain predominantly from Archaea)
TRINITY_DN7669_c0_g1	2663.99	11.3794	8.8931e-14	1.05747e-10	yes	up
TRINITY_DN93461_c0_g1	1670.81	10.7063	1.30996e-12	1.29805e-09	yes	up	ABR17842.1(unknown [Picea sitchensis])	GO:0031461(cellular_component:cullin-RING ubiquitin ligase complex); GO:0031625(molecular_function:ubiquitin protein ligase binding); GO:0006511(biological_process:ubiquitin-dependent protein catabolic process)	K03347	CUL1, CDC53	map04120(Ubiquitin mediated proteolysis); map04141(Protein processing in endoplasmic reticulum)	COG5647(O:Posttranslational modification, protein turnover, chaperones)	sp|Q94AH6|CUL1_ARATH(Cullin-1 OS=Arabidopsis thaliana OX=3702 GN=CUL1 PE=1 SV=1)	PF00888(Cullin:Cullin family)
TRINITY_DN7022_c0_g2	1666.54	10.7026	1.35909e-12	1.30819e-09	yes	up	ABR17008.1(unknown [Picea sitchensis])	GO:0007165(biological_process:signal transduction); GO:0043531(molecular_function:ADP binding)					sp|Q40392|TMVRN_NICGU(TMV resistance protein N OS=Nicotiana glutinosa OX=35889 GN=N PE=1 SV=1)	PF01582(TIR:TIR domain); PF00931(NB-ARC:NB-ARC domain); PF13676(TIR_2:TIR domain); PF05729(NACHT:NACHT domain); PF13401(AAA_22:AAA domain); PF13191(AAA_16:AAA ATPase domain)
TRINITY_DN45_c0_g1	1677.52	10.7121	4.44981e-12	3.56139e-09	yes	up	ACN40798.1(unknown [Picea sitchensis])	GO:0061630(molecular_function:ubiquitin protein ligase activity)						PF14369(zinc_ribbon_9:zinc-ribbon)
TRINITY_DN80628_c0_g1	1250.16	10.2879	1.50598e-11	1.02748e-08	yes	up	ABG91753.1(phenylpropenal double-bond reductase [Pinus taeda])	GO:0055114(biological_process:oxidation-reduction process); GO:0016491(molecular_function:oxidoreductase activity)
TRINITY_DN20119_c0_g1	1440.87	10.4927	1.91057e-11	1.26213e-08	yes	up
TRINITY_DN85979_c0_g1	4.23141	2.08114	1.24838e-10	7.21598e-08	yes	up
TRINITY_DN28423_c0_g1	102.11	6.67398	1.32941e-10	7.57912e-08	yes	up								PF13855(LRR_8:Leucine rich repeat); PF12799(LRR_4:Leucine Rich repeats (2 copies))
TRINITY_DN15735_c0_g1	1218.92	10.2514	1.3625e-10	7.66277e-08	yes	up	ACN40032.1(unknown [Picea sitchensis])	GO:0007165(biological_process:signal transduction); GO:0043531(molecular_function:ADP binding)					sp|Q40392|TMVRN_NICGU(TMV resistance protein N OS=Nicotiana glutinosa OX=35889 GN=N PE=1 SV=1)	PF00931(NB-ARC:NB-ARC domain); PF01582(TIR:TIR domain); PF13855(LRR_8:Leucine rich repeat); PF13676(TIR_2:TIR domain); PF12799(LRR_4:Leucine Rich repeats (2 copies)); PF05729(NACHT:NACHT domain); PF13401(AAA_22:AAA domain)
TRINITY_DN54694_c0_g1	886.786	9.79244	4.93749e-10	2.5369e-07	yes	up	BAB08213.2(unnamed protein product [Oryza sativa Japonica Group])	GO:0015074(biological_process:DNA integration); GO:0004523(molecular_function:RNA-DNA hybrid ribonuclease activity); GO:0003676(molecular_function:nucleic acid binding)					sp|Q9UR07|TF211_SCHPO(Transposon Tf2-11 polyprotein OS=Schizosaccharomyces pombe (strain 972 / ATCC 24843) OX=284812 GN=Tf2-11 PE=3 SV=1)	PF00665(rve:Integrase core domain)
TRINITY_DN95002_c0_g1	195.138	7.60835	9.84659e-10	4.76506e-07	yes	up
TRINITY_DN2731_c1_g1	5.65371	2.4992	1.25829e-09	5.884e-07	yes	up	AFG59250.1(hypothetical protein 0_11428_01, partial [Pinus taeda] >AFG59251.1 hypothetical protein 0_11428_01, partial [Pinus taeda] >AFG59252.1 hypothetical protein 0_11428_01, partial [Pinus taeda] >AFG59253.1 hypothetical protein 0_11428_01, partial [Pinus taeda] >AFG59254.1 hypothetical protein 0_11428_01, partial [Pinus taeda] >AFG59255.1 hypothetical protein 0_11428_01, partial [Pinus taeda…
TRINITY_DN26640_c0_g1	83.63	6.38595	1.30108e-09	6.01648e-07	yes	up	XP_010920316.1(very-long-chain aldehyde decarbonylase GL1-5 [Elaeis guineensis])	GO:0005506(molecular_function:iron ion binding); GO:0008610(biological_process:lipid biosynthetic process); GO:0016021(cellular_component:integral component of membrane); GO:0016491(molecular_function:oxidoreductase activity)	K15404	K15404, CER1	map00073(Cutin, suberine and wax biosynthesis)	ENOG410Y1F6(S:Function unknown); ENOG4111G66(S:Function unknown)	sp|Q6K9F6|GLO14_ORYSJ(Very-long-chain aldehyde decarbonylase GL1-4 OS=Oryza sativa subsp. japonica OX=39947 GN=GL1-4 PE=2 SV=1)	PF12076(Wax2_C:WAX2 C-terminal domain); PF04116(FA_hydroxylase:Fatty acid hydroxylase superfamily)
TRINITY_DN17610_c0_g1	944.419	9.88328	1.49954e-09	6.85799e-07	yes	up
TRINITY_DN7583_c0_g1	8.69691	3.1205	1.75347e-09	7.60164e-07	yes	up	ABR17008.1(unknown [Picea sitchensis])	GO:0007165(biological_process:signal transduction); GO:0043531(molecular_function:ADP binding)					sp|Q40392|TMVRN_NICGU(TMV resistance protein N OS=Nicotiana glutinosa OX=35889 GN=N PE=1 SV=1)	PF01582(TIR:TIR domain); PF00931(NB-ARC:NB-ARC domain); PF13676(TIR_2:TIR domain); PF05729(NACHT:NACHT domain); PF01637(ATPase_2:ATPase domain predominantly from Archaea); PF13173(AAA_14:AAA domain)
TRINITY_DN325_c0_g1	7.15774	2.8395	2.90935e-09	1.18707e-06	yes	up	ADE76383.1(unknown [Picea sitchensis])	GO:0005506(molecular_function:iron ion binding); GO:0016705(molecular_function:oxidoreductase activity, acting on paired donors, with incorporation or reduction of molecular oxygen); GO:0016021(cellular_component:integral component of membrane); GO:0004497(molecular_function:monooxygenase activity); GO:0020037(molecular_function:heme binding)	K20563	CYP750B1		COG2124(Q:Secondary metabolites biosynthesis, transport and catabolism)	sp|Q50EK4|C75A1_PINTA(Cytochrome P450 750A1 OS=Pinus taeda OX=3352 GN=CYP750A1 PE=2 SV=1)	PF00067(p450:Cytochrome P450)
TRINITY_DN8245_c0_g1	15.8294	3.98454	3.69414e-09	1.4504e-06	yes	up	AEX12629.1(hypothetical protein 2_5809_01, partial [Pinus taeda])	GO:0016021(cellular_component:integral component of membrane)				ENOG410YJ7V(S:Function unknown)	sp|O04023|SRC2_ARATH(Protein SRC2 homolog OS=Arabidopsis thaliana OX=3702 GN=SRC2 PE=1 SV=1)	PF00168(C2:C2 domain)
TRINITY_DN8762_c1_g1	570.915	9.15713	8.98624e-09	3.28061e-06	yes	up
TRINITY_DN91194_c0_g1	672.236	9.39282	1.09384e-08	3.95855e-06	yes	up								PF12799(LRR_4:Leucine Rich repeats (2 copies)); PF13855(LRR_8:Leucine rich repeat)
TRINITY_DN22390_c0_g1	9.85497e+07	26.5543	2.86118e-08	9.45054e-06	yes	up
TRINITY_DN7860_c0_g1	44.6285	5.47989	4.5284e-08	1.43865e-05	yes	up	ABR17626.1(unknown [Picea sitchensis])	GO:0003700(molecular_function:transcription factor activity, sequence-specific DNA binding); GO:0005634(cellular_component:nucleus); GO:0003677(molecular_function:DNA binding)					sp|Q9S7L5|ERF18_ARATH(Ethylene-responsive transcription factor ERF018 OS=Arabidopsis thaliana OX=3702 GN=ERF018 PE=2 SV=1)
TRINITY_DN20908_c0_g3	338.119	8.40139	7.63513e-08	2.25361e-05	yes	up
TRINITY_DN14188_c0_g1	4.6176	2.20714	1.11535e-07	3.15477e-05	yes	up	ACJ37915.1(water-stress-inducible protein, partial [Pinus sylvestris])					ENOG410Z0MC(S:Function unknown)		PF02496(ABA_WDS:ABA/WDS induced protein)
TRINITY_DN36069_c0_g1	456.371	8.83406	1.13493e-07	3.15477e-05	yes	up
TRINITY_DN18407_c0_g2	36.3755	5.18489	1.39735e-07	3.75193e-05	yes	up	ASU43996.1(UDP-glycosyltransferase UGT5 [Picea glauca])	GO:0016758(molecular_function:transferase activity, transferring hexosyl groups)	K08237	E2.4.1.218		COG1819(S:Function unknown)	sp|Q9M156|U72B1_ARATH(UDP-glycosyltransferase 72B1 OS=Arabidopsis thaliana OX=3702 GN=UGT72B1 PE=1 SV=1)	PF00201(UDPGT:UDP-glucoronosyl and UDP-glucosyl transferase)
TRINITY_DN42_c0_g3	3.71536e+07	25.147	1.47643e-07	3.93885e-05	yes	up
TRINITY_DN5655_c0_g1	3.38585e+07	25.013	1.71859e-07	4.43137e-05	yes	up
TRINITY_DN2599_c0_g3	2.54688e+07	24.6022	2.72503e-07	6.55551e-05	yes	up
TRINITY_DN7903_c0_g1	9.33351	3.22242	2.98999e-07	7.07031e-05	yes	up
TRINITY_DN10867_c1_g1	7.66098	2.93753	3.0105e-07	7.07859e-05	yes	up	AEW07683.1(hypothetical protein 0_8695_01, partial [Pinus radiata] >AFG59450.1 hypothetical protein 0_8695_01, partial [Pinus taeda] >AFG59451.1 hypothetical protein 0_8695_01, partial [Pinus taeda] >AFG59452.1 hypothetical protein 0_8695_01, partial [Pinus taeda] >AFG59453.1 hypothetical protein 0_8695_01, partial [Pinus taeda] >AFG59454.1 hypothetical protein 0_8695_01, partial [Pinus taeda])	GO:0016021(cellular_component:integral component of membrane)				COG0401(S:Function unknown)	sp|A2Y075|LTI6B_ORYSI(Hydrophobic protein LTI6B OS=Oryza sativa subsp. indica OX=39946 GN=LTI6B PE=3 SV=2)	PF01679(Pmp3:Proteolipid membrane potential modulator)
TRINITY_DN10717_c0_g1	2.19202e+07	24.3858	3.46446e-07	7.96597e-05	yes	up
TRINITY_DN7114_c0_g2	2.1626e+07	24.3663	3.53987e-07	8.09464e-05	yes	up
TRINITY_DN11784_c0_g1	1.45507e+07	23.7946	6.60811e-07	0.000139789	yes	up
TRINITY_DN14709_c0_g1	1.45383e+07	23.7934	6.61694e-07	0.000139789	yes	up
TRINITY_DN2921_c0_g1	1.37851e+07	23.7166	7.18797e-07	0.00015019	yes	up								PF13855(LRR_8:Leucine rich repeat); PF12799(LRR_4:Leucine Rich repeats (2 copies))
TRINITY_DN15612_c1_g1	10.9034	3.4467	7.3444e-07	0.000152069	yes	up	XP_023756896.1(uncharacterized protein LOC111905432 [Lactuca sativa] >PLY90611.1 hypothetical protein LSAT_6X40621 [Lactuca sativa])	GO:0016021(cellular_component:integral component of membrane)
TRINITY_DN905_c0_g1	1.28747e+07	23.618	7.98399e-07	0.000162881	yes	up	ADW94527.1(putative TIR-NBS-LRR protein [Pinus monticola])	GO:0007165(biological_process:signal transduction); GO:0043531(molecular_function:ADP binding)					sp|Q40392|TMVRN_NICGU(TMV resistance protein N OS=Nicotiana glutinosa OX=35889 GN=N PE=1 SV=1)	PF01582(TIR:TIR domain); PF00931(NB-ARC:NB-ARC domain); PF13676(TIR_2:TIR domain); PF13401(AAA_22:AAA domain); PF05729(NACHT:NACHT domain); PF13855(LRR_8:Leucine rich repeat); PF13238(AAA_18:AAA domain); PF13191(AAA_16:AAA ATPase domain)
TRINITY_DN7758_c0_g1	1.26654e+07	23.5944	8.19635e-07	0.000166207	yes	up
TRINITY_DN4015_c0_g2	1.25957e+07	23.5864	8.26682e-07	0.000166207	yes	up	ABK26346.1(unknown [Picea sitchensis])	GO:0016491(molecular_function:oxidoreductase activity)	K15095	E1.1.1.208	map00902(Monoterpenoid biosynthesis)	COG1028(S:Function unknown)	sp|A4UHT7|SALR_PAPBR(Salutaridine reductase OS=Papaver bracteatum OX=215227 GN=SALR PE=1 SV=1)	PF00106(adh_short:short chain dehydrogenase); PF13561(adh_short_C2:Enoyl-(Acyl carrier protein) reductase); PF08659(KR:KR domain)
TRINITY_DN32265_c0_g1	39.7047	5.31124	8.50102e-07	0.000170094	yes	up
TRINITY_DN22136_c1_g1	1.20214e+07	23.5191	8.88435e-07	0.000176071	yes	up
TRINITY_DN40539_c0_g3	406.089	8.66565	8.97878e-07	0.000177099	yes	up	KUM47963.1(hypothetical protein ABT39_MTgene4958 (mitochondrion) [Picea glauca])	GO:0005739(cellular_component:mitochondrion)
TRINITY_DN32606_c0_g1	1.17545e+07	23.4867	9.19722e-07	0.000180552	yes	up
TRINITY_DN24839_c0_g1	1.16548e+07	23.4744	9.31865e-07	0.000181226	yes	up	ACN40032.1(unknown [Picea sitchensis])	GO:0016021(cellular_component:integral component of membrane); GO:0007165(biological_process:signal transduction); GO:0043531(molecular_function:ADP binding)					sp|Q40392|TMVRN_NICGU(TMV resistance protein N OS=Nicotiana glutinosa OX=35889 GN=N PE=1 SV=1)	PF12799(LRR_4:Leucine Rich repeats (2 copies)); PF00931(NB-ARC:NB-ARC domain); PF13855(LRR_8:Leucine rich repeat); PF01582(TIR:TIR domain); PF13676(TIR_2:TIR domain); PF05729(NACHT:NACHT domain); PF13401(AAA_22:AAA domain); PF13191(AAA_16:AAA ATPase domain); PF13173(AAA_14:AAA domain); PF00005(ABC_tran:ABC transporter)
TRINITY_DN10095_c0_g2	1.13087e+07	23.4309	9.76071e-07	0.00018894	yes	up	XP_021746025.1(uncharacterized protein LOC110711891 [Chenopodium quinoa])	GO:0046872(molecular_function:metal ion binding); GO:0004842(molecular_function:ubiquitin-protein transferase activity); GO:0004523(molecular_function:RNA-DNA hybrid ribonuclease activity); GO:0003676(molecular_function:nucleic acid binding)	K11968	ARIH1		ENOG4111RK3(S:Function unknown); ENOG410XRXP(S:Function unknown); ENOG4111H21(S:Function unknown)	sp|Q5RFV4|R1441_DANRE(Probable E3 ubiquitin-protein ligase RNF144A-A OS=Danio rerio OX=7955 GN=rnf144aa PE=3 SV=1)	PF01485(IBR:IBR domain, a half RING-finger domain)
TRINITY_DN25641_c0_g1	1.10142e+07	23.3929	1.01645e-06	0.000195846	yes	up	ABK26474.1(unknown [Picea sitchensis])	GO:0016021(cellular_component:integral component of membrane)
TRINITY_DN7271_c0_g1	1.04929e+07	23.3229	1.09484e-06	0.00020806	yes	up	ABR18266.1(unknown [Picea sitchensis])	GO:0016787(molecular_function:hydrolase activity); GO:0016021(cellular_component:integral component of membrane); GO:0006629(biological_process:lipid metabolic process)				ENOG410Y7YA(S:Function unknown)		PF18117(EDS1_EP:Enhanced disease susceptibility 1 protein EP domain)
TRINITY_DN4220_c0_g1	1.03762e+07	23.3068	1.11355e-06	0.000210653	yes	up
TRINITY_DN8573_c0_g1	1.02428e+07	23.2881	1.13599e-06	0.000212963	yes	up
TRINITY_DN10230_c0_g1	316.081	8.30415	1.24984e-06	0.000231182	yes	up
TRINITY_DN29624_c0_g1	9.33332e+06	23.154	1.30872e-06	0.000241002	yes	up	XP_017255857.1(PREDICTED: transposon Ty3-I Gag-Pol polyprotein isoform X1 [Daucus carota subsp. sativus])	GO:0003964(molecular_function:RNA-directed DNA polymerase activity); GO:0015074(biological_process:DNA integration); GO:0005634(cellular_component:nucleus); GO:0008270(molecular_function:zinc ion binding); GO:0003676(molecular_function:nucleic acid binding)				COG2801(L:Replication, recombination and repair)	sp|Q7LHG5|YI31B_YEAST(Transposon Ty3-I Gag-Pol polyprotein OS=Saccharomyces cerevisiae (strain ATCC 204508 / S288c) OX=559292 GN=TY3B-I PE=3 SV=2)	PF00078(RVT_1:Reverse transcriptase (RNA-dependent DNA polymerase)); PF17921(Integrase_H2C2:Integrase zinc binding domain); PF00665(rve:Integrase core domain); PF17919(RT_RNaseH_2:RNase H-like domain found in reverse transcriptase); PF03732(Retrotrans_gag:Retrotransposon gag protein); PF17917(RT_RNaseH:RNase H-like domain found in reverse transcriptase)
TRINITY_DN33212_c0_g1	13.6223	3.7679	1.31581e-06	0.00024124	yes	up
TRINITY_DN976_c0_g1	2.77057	1.47018	1.42588e-06	0.000260274	yes	up	AFA27133.1(photosystem I P700 apoprotein A1, partial (plastid) [Chamaedorea seifrizii] >AGE93284.1 photosystem I P700 apoprotein A1 (plastid) [Chamaedorea seifrizii])	GO:0009535(cellular_component:chloroplast thylakoid membrane); GO:0016168(molecular_function:chlorophyll binding); GO:0009536(cellular_component:plastid); GO:0009522(cellular_component:photosystem I); GO:0051539(molecular_function:4 iron, 4 sulfur cluster binding); GO:0016021(cellular_component:integral component of membrane); GO:0000287(molecular_function:magnesium ion binding); GO:0018298(biolo…	K02689	psaA	map00195(Photosynthesis)	ENOG410XT0I(C:Energy production and conversion)	sp|B2J490|PSAA_NOSP7(Photosystem I P700 chlorophyll a apoprotein A1 OS=Nostoc punctiforme (strain ATCC 29133 / PCC 73102) OX=63737 GN=psaA PE=3 SV=1)	PF00223(PsaA_PsaB:Photosystem I psaA/psaB protein)
TRINITY_DN13480_c0_g2	2.55739	1.35467	1.46867e-06	0.000265752	yes	up	ABK26878.1(unknown [Picea sitchensis])	GO:0031625(molecular_function:ubiquitin protein ligase binding); GO:0016567(biological_process:protein ubiquitination); GO:0016021(cellular_component:integral component of membrane); GO:0046872(molecular_function:metal ion binding); GO:0016740(molecular_function:transferase activity)				ENOG41121N2(O:Posttranslational modification, protein turnover, chaperones)	sp|Q8GW38|ATL47_ARATH(RING-H2 finger protein ATL47 OS=Arabidopsis thaliana OX=3702 GN=ATL47 PE=2 SV=1)	PF13639(zf-RING_2:Ring finger domain); PF12678(zf-rbx1:RING-H2 zinc finger domain); PF17123(zf-RING_11:RING-like zinc finger); PF12861(zf-ANAPC11:Anaphase-promoting complex subunit 11 RING-H2 finger); PF13923(zf-C3HC4_2:Zinc finger, C3HC4 type (RING finger)); PF14634(zf-RING_5:zinc-RING finger domain); PF00097(zf-C3HC4:Zinc finger, C3HC4 type (RING finger)); PF11139(SfLAP:Sap, sulfolipid-1-addres…
TRINITY_DN22132_c0_g1	8.33405	3.05902	2.63717e-06	0.000432101	yes	up								PF13855(LRR_8:Leucine rich repeat); PF12799(LRR_4:Leucine Rich repeats (2 copies))
TRINITY_DN83544_c0_g1	13.7664	3.78308	2.95754e-06	0.000475239	yes	up	ABK23851.1(unknown [Picea sitchensis])	GO:0016021(cellular_component:integral component of membrane); GO:0005524(molecular_function:ATP binding); GO:0004672(molecular_function:protein kinase activity)	K04733	IRAK4		COG0515(T:Signal transduction mechanisms)	sp|Q9LRJ9|CRR38_ARATH(Cysteine-rich repeat secretory protein 38 OS=Arabidopsis thaliana OX=3702 GN=CRRSP38 PE=2 SV=1)	PF01657(Stress-antifung:Salt stress response/antifungal)
TRINITY_DN1934_c0_g2	3.99039	1.99653	3.28603e-06	0.000521977	yes	up	ACA04867.1(protein of unknown function DUF506, partial [Picea abies])
TRINITY_DN8762_c0_g2	252.267	7.97881	4.36513e-06	0.00065974	yes	up	ABK25540.1(unknown [Picea sitchensis])	GO:0003824(molecular_function:catalytic activity); GO:0009058(biological_process:biosynthetic process); GO:0006520(biological_process:cellular amino acid metabolic process); GO:0030170(molecular_function:pyridoxal phosphate binding); GO:0008483(molecular_function:transaminase activity)
TRINITY_DN15407_c0_g1	253.237	7.98434	4.56499e-06	0.000680953	yes	up	ABR17027.1(unknown [Picea sitchensis])	GO:0007165(biological_process:signal transduction); GO:0043531(molecular_function:ADP binding)						PF13855(LRR_8:Leucine rich repeat); PF12799(LRR_4:Leucine Rich repeats (2 copies))
TRINITY_DN45067_c0_g1	13.7663	3.78307	4.8643e-06	0.000720436	yes	up	CAN76274.1(hypothetical protein VITISV_008497 [Vitis vinifera])	GO:0000943(cellular_component:retrotransposon nucleocapsid); GO:0015074(biological_process:DNA integration); GO:0008270(molecular_function:zinc ion binding); GO:0003676(molecular_function:nucleic acid binding)				COG2801(L:Replication, recombination and repair); ENOG410ZJWX(S:Function unknown); ENOG410ZPTD(S:Function unknown); ENOG410XS4D(S:Function unknown)	sp|P10978|POLX_TOBAC(Retrovirus-related Pol polyprotein from transposon TNT 1-94 OS=Nicotiana tabacum OX=4097 PE=2 SV=1)	PF13976(gag_pre-integrs:GAG-pre-integrase domain)
TRINITY_DN1713_c0_g2	5.74898	2.52331	5.13361e-06	0.000754949	yes	up	ABR16707.1(unknown [Picea sitchensis])	GO:0004497(molecular_function:monooxygenase activity); GO:0042617(biological_process:paclitaxel biosynthetic process); GO:0020037(molecular_function:heme binding); GO:0016021(cellular_component:integral component of membrane); GO:0016705(molecular_function:oxidoreductase activity, acting on paired donors, with incorporation or reduction of molecular oxygen); GO:0005739(cellular_component:mitochon…	K20667;K12924		map00904(Diterpenoid biosynthesis)	COG2124(O:Posttranslational modification, protein turnover, chaperones)	sp|Q50EK1|C16B1_PICSI(Cytochrome P450 716B1 OS=Picea sitchensis OX=3332 GN=CYP716B1 PE=2 SV=1)
TRINITY_DN67573_c0_g2	35.5874	5.15329	6.22057e-06	0.000898915	yes	up	ABR17918.1(unknown [Picea sitchensis])	GO:0046872(molecular_function:metal ion binding); GO:0005096(molecular_function:GTPase activator activity)	K12486	SMAP	map04144(Endocytosis)	COG5347(U:Intracellular trafficking, secretion, and vesicular transport); COG5038(U:Intracellular trafficking, secretion, and vesicular transport); ENOG410ZKPX(S:Function unknown)	sp|Q9FVJ3|AGD12_ARATH(ADP-ribosylation factor GTPase-activating protein AGD12 OS=Arabidopsis thaliana OX=3702 GN=AGD12 PE=1 SV=1)	PF00168(C2:C2 domain)
TRINITY_DN9931_c0_g1	7.02158	2.8118	6.49279e-06	0.000922242	yes	up	BAX09096.1(sodium/hydrogen exchanger family protein [Cryptomeria japonica])	GO:0006885(biological_process:regulation of pH); GO:0016021(cellular_component:integral component of membrane); GO:0005770(cellular_component:late endosome); GO:0015299(molecular_function:solute:proton antiporter activity); GO:0012505(cellular_component:endomembrane system)				COG0475(P:Inorganic ion transport and metabolism)	sp|Q9LUN4|CHX19_ARATH(Cation/H(+) antiporter 19 OS=Arabidopsis thaliana OX=3702 GN=CHX19 PE=2 SV=1)	PF00999(Na_H_Exchanger:Sodium/hydrogen exchanger family)
TRINITY_DN1834_c0_g1	3.25909	1.70447	6.5183e-06	0.000922716	yes	up	ADE75613.1(unknown [Picea sitchensis])	GO:0000387(biological_process:spliceosomal snRNP assembly); GO:0000243(cellular_component:commitment complex); GO:0030619(molecular_function:U1 snRNA binding); GO:0071004(cellular_component:U2-type prespliceosome); GO:0000395(biological_process:mRNA 5'-splice site recognition); GO:0008270(molecular_function:zinc ion binding); GO:0005685(cellular_component:U1 snRNP); GO:0030627(molecular_function:…	K11095	SNRPC	map03040(Spliceosome)	COG5136(A:RNA processing and modification)	sp|F6HQ26|RU1C_VITVI(U1 small nuclear ribonucleoprotein C OS=Vitis vinifera OX=29760 GN=VIT_07s0104g01170 PE=3 SV=1)	PF06220(zf-U1:U1 zinc finger)
TRINITY_DN11223_c0_g1	5.07425	2.34319	7.26614e-06	0.00100133	yes	up
TRINITY_DN14735_c0_g1	14.5982	3.86772	8.54599e-06	0.00116231	yes	up
TRINITY_DN17249_c1_g1	151.993	7.24787	8.91426e-06	0.00119341	yes	up	ABR16167.1(unknown [Picea sitchensis] >ABR16842.1 unknown [Picea sitchensis])	GO:0005506(molecular_function:iron ion binding); GO:0016705(molecular_function:oxidoreductase activity, acting on paired donors, with incorporation or reduction of molecular oxygen); GO:0016021(cellular_component:integral component of membrane); GO:0004497(molecular_function:monooxygenase activity); GO:0020037(molecular_function:heme binding)	K20660	CYP709		COG2124(Q:Secondary metabolites biosynthesis, transport and catabolism)	sp|F4IK45|C70B2_ARATH(Cytochrome P450 709B2 OS=Arabidopsis thaliana OX=3702 GN=CYP709B2 PE=2 SV=1)	PF00067(p450:Cytochrome P450)
TRINITY_DN12946_c0_g2	144.747	7.17739	8.8905e-06	0.00119341	yes	up
TRINITY_DN18175_c0_g1	7.93112	2.98753	1.04003e-05	0.00138287	yes	up
TRINITY_DN139679_c0_g1	255.342	7.99629	1.05993e-05	0.00140484	yes	up
TRINITY_DN5642_c0_g2	7.18538	2.84506	1.12167e-05	0.00147726	yes	up
TRINITY_DN2174_c0_g1	4.48686	2.16571	1.32199e-05	0.00171933	yes	up	ABR16490.1(unknown [Picea sitchensis])	GO:0016021(cellular_component:integral component of membrane)				ENOG410YD44(S:Function unknown); ENOG410YIB0(S:Function unknown)	sp|Q9LRJ9|CRR38_ARATH(Cysteine-rich repeat secretory protein 38 OS=Arabidopsis thaliana OX=3702 GN=CRRSP38 PE=2 SV=1)	PF01657(Stress-antifung:Salt stress response/antifungal)
TRINITY_DN17145_c0_g1	53.6248	5.74483	1.44817e-05	0.00184312	yes	up	GAU42639.1(hypothetical protein TSUD_398440 [Trifolium subterraneum])	GO:0015074(biological_process:DNA integration); GO:0016779(molecular_function:nucleotidyltransferase activity); GO:0004523(molecular_function:RNA-DNA hybrid ribonuclease activity); GO:0008270(molecular_function:zinc ion binding); GO:0003676(molecular_function:nucleic acid binding)				COG2801(L:Replication, recombination and repair)	sp|Q99315|YG31B_YEAST(Transposon Ty3-G Gag-Pol polyprotein OS=Saccharomyces cerevisiae (strain ATCC 204508 / S288c) OX=559292 GN=TY3B-G PE=1 SV=3)	PF00078(RVT_1:Reverse transcriptase (RNA-dependent DNA polymerase)); PF00665(rve:Integrase core domain)
TRINITY_DN13925_c0_g1	7.77954	2.95968	1.50655e-05	0.00188851	yes	up
TRINITY_DN3431_c0_g2	213.04	7.73498	1.49847e-05	0.00188851	yes	up
TRINITY_DN1793_c0_g1	6.72128	2.74874	1.52877e-05	0.00190492	yes	up	XP_020098885.1(probable WRKY transcription factor 41 [Ananas comosus] >OAY85583.1 putative WRKY transcription factor 41 [Ananas comosus])	GO:0003700(molecular_function:transcription factor activity, sequence-specific DNA binding); GO:0043565(molecular_function:sequence-specific DNA binding); GO:0005634(cellular_component:nucleus)				ENOG410YBEV(K:Transcription); ENOG410YZU1(K:Transcription)	sp|Q9FL62|WRK30_ARATH(Probable WRKY transcription factor 30 OS=Arabidopsis thaliana OX=3702 GN=WRKY30 PE=1 SV=1)	PF03106(WRKY:WRKY DNA -binding domain)
TRINITY_DN10676_c0_g1	4.21161	2.07437	1.74614e-05	0.00211252	yes	up	ABR17740.1(unknown [Picea sitchensis])	GO:0016747(molecular_function:transferase activity, transferring acyl groups other than amino-acyl groups)	K13065	E2.3.1.133, HCT	map00941(Flavonoid biosynthesis); map00940(Phenylpropanoid biosynthesis); map00945(Stilbenoid, diarylheptanoid and gingerol biosynthesis)	ENOG410YJ90(S:Function unknown)	sp|Q9FNP9|AGCT_ARATH(Agmatine coumaroyltransferase OS=Arabidopsis thaliana OX=3702 GN=ACT PE=1 SV=1)	PF02458(Transferase:Transferase family)
TRINITY_DN16404_c0_g1	211.196	7.72244	1.83989e-05	0.0022067	yes	up	AJP06348.1(RNAase [Pinus tabuliformis])	GO:0016021(cellular_component:integral component of membrane); GO:0043531(molecular_function:ADP binding); GO:0004523(molecular_function:RNA-DNA hybrid ribonuclease activity); GO:0003676(molecular_function:nucleic acid binding)	K13459	RPS2	map04626(Plant-pathogen interaction)
TRINITY_DN20908_c0_g1	233.592	7.86785	1.84836e-05	0.00221049	yes	up
TRINITY_DN1035_c0_g1	2.10158	1.07147	2.00997e-05	0.0023558	yes	up
TRINITY_DN18599_c0_g1	4.54083	2.18296	2.53239e-05	0.00286394	yes	up
TRINITY_DN13542_c0_g1	6.45009	2.68932	2.6418e-05	0.00295555	yes	up	AFG44220.1(hypothetical protein 0_1348_02, partial [Pinus taeda] >AFG44221.1 hypothetical protein 0_1348_02, partial [Pinus taeda])					COG2940(S:Function unknown)	sp|Q9CR16|PPID_MOUSE(Peptidyl-prolyl cis-trans isomerase D OS=Mus musculus OX=10090 GN=Ppid PE=1 SV=3)	PF00856(SET:SET domain); PF13181(TPR_8:Tetratricopeptide repeat)
TRINITY_DN68002_c0_g2	3.44914	1.78624	2.92528e-05	0.00320608	yes	up	ACN40864.1(unknown [Picea sitchensis])	GO:2000012(biological_process:regulation of auxin polar transport); GO:0009630(biological_process:gravitropism)				ENOG410YP4N(S:Function unknown)
TRINITY_DN23715_c0_g1	4.77455	2.25536	2.96661e-05	0.00324054	yes	up	ABR17564.1(unknown [Picea sitchensis])	GO:0009269(biological_process:response to desiccation); GO:0016021(cellular_component:integral component of membrane)				ENOG4111USD(S:Function unknown)		PF03168(LEA_2:Late embryogenesis abundant protein)
TRINITY_DN6953_c0_g1	3.26808	1.70844	3.19738e-05	0.00345633	yes	up	ABK25587.1(unknown [Picea sitchensis])
TRINITY_DN108826_c0_g1	3.98101	1.99314	3.38639e-05	0.00364173	yes	up	Q50EK0.1(RecName: Full=Cytochrome P450 716B2; AltName: Full=Cytochrome P450 CYPA2 >AAX07437.1 cytochrome P450 CYPA2 [Picea sitchensis])	GO:0004497(molecular_function:monooxygenase activity); GO:0020037(molecular_function:heme binding); GO:0016021(cellular_component:integral component of membrane); GO:0016705(molecular_function:oxidoreductase activity, acting on paired donors, with incorporation or reduction of molecular oxygen); GO:0005739(cellular_component:mitochondrion); GO:0005506(molecular_function:iron ion binding)	K20667	CYP716A		COG2124(Q:Secondary metabolites biosynthesis, transport and catabolism)	sp|Q50EK0|C16B2_PICSI(Cytochrome P450 716B2 OS=Picea sitchensis OX=3332 GN=CYP716B2 PE=2 SV=1)	PF00067(p450:Cytochrome P450)
TRINITY_DN16687_c0_g1	23.9472	4.58178	3.45072e-05	0.00370135	yes	up
TRINITY_DN12493_c0_g2	25.8436	4.69173	3.70092e-05	0.00395951	yes	up	XP_022931734.1(uncharacterized protein LOC111437896 [Cucurbita moschata])	GO:0003964(molecular_function:RNA-directed DNA polymerase activity); GO:0015074(biological_process:DNA integration); GO:0004190(molecular_function:aspartic-type endopeptidase activity); GO:0008270(molecular_function:zinc ion binding); GO:0003676(molecular_function:nucleic acid binding)					sp|Q99315|YG31B_YEAST(Transposon Ty3-G Gag-Pol polyprotein OS=Saccharomyces cerevisiae (strain ATCC 204508 / S288c) OX=559292 GN=TY3B-G PE=1 SV=3)	PF08284(RVP_2:Retroviral aspartyl protease); PF13975(gag-asp_proteas:gag-polyprotein putative aspartyl protease); PF13650(Asp_protease_2:Aspartyl protease); PF09668(Asp_protease:Aspartyl protease); PF00078(RVT_1:Reverse transcriptase (RNA-dependent DNA polymerase))
TRINITY_DN2591_c0_g1	2.84305	1.50744	4.07124e-05	0.00431137	yes	up	ABK25719.1(unknown [Picea sitchensis])	GO:0046983(molecular_function:protein dimerization activity)						PF00010(HLH:Helix-loop-helix DNA-binding domain)
TRINITY_DN2722_c0_g1	4.86338	2.28196	4.18968e-05	0.00440319	yes	up	ABR16214.1(unknown [Picea sitchensis])	GO:0046872(molecular_function:metal ion binding); GO:0004722(molecular_function:protein serine/threonine phosphatase activity)	K17506	PPM1L, PP2CE		COG0631(S:Function unknown)	sp|O80871|P2C25_ARATH(Probable protein phosphatase 2C 25 OS=Arabidopsis thaliana OX=3702 GN=At2g30020 PE=1 SV=1)	PF00481(PP2C:Protein phosphatase 2C); PF13672(PP2C_2:Protein phosphatase 2C)
TRINITY_DN5316_c0_g1	2.14583	1.10153	4.20187e-05	0.00440487	yes	up	ADE77088.1(unknown [Picea sitchensis])	GO:0000160(biological_process:phosphorelay signal transduction system); GO:0016021(cellular_component:integral component of membrane)				ENOG4111P7G(T:Signal transduction mechanisms); COG0642(T:Signal transduction mechanisms)	sp|Q75KW7|ORR41_ORYSJ(Two-component response regulator ORR41 OS=Oryza sativa subsp. japonica OX=39947 GN=RR41 PE=3 SV=1)	PF00072(Response_reg:Response regulator receiver domain)
TRINITY_DN7406_c1_g1	34.0747	5.09063	4.72526e-05	0.00487979	yes	up	XP_021615181.1(gamma-glutamyl peptidase 5-like [Manihot esculenta] >OAY46849.1 hypothetical protein MANES_06G032600 [Manihot esculenta])	GO:0016740(molecular_function:transferase activity); GO:0006541(biological_process:glutamine metabolic process); GO:0005829(cellular_component:cytosol)				COG0518(F:Nucleotide transport and metabolism)	sp|O82225|GGP5_ARATH(Gamma-glutamyl peptidase 5 OS=Arabidopsis thaliana OX=3702 GN=GGP5 PE=2 SV=1)	PF00117(GATase:Glutamine amidotransferase class-I); PF07722(Peptidase_C26:Peptidase C26)
TRINITY_DN129343_c0_g1	3.54131	1.82428	5.19529e-05	0.00532556	yes	up
TRINITY_DN2306_c0_g1	4.23416	2.08207	5.3225e-05	0.00541594	yes	up	XP_016541824.1(PREDICTED: type I inositol polyphosphate 5-phosphatase 4-like [Capsicum annuum] >XP_016541825.1 PREDICTED: type I inositol polyphosphate 5-phosphatase 4-like [Capsicum annuum] >XP_016541826.1 PREDICTED: type I inositol polyphosphate 5-phosphatase 4-like [Capsicum annuum] >XP_016541827.1 PREDICTED: type I inositol polyphosphate 5-phosphatase 4-like [Capsicum annuum] >XP_016541828.1 …	GO:0016787(molecular_function:hydrolase activity); GO:0046856(biological_process:phosphatidylinositol dephosphorylation)				COG5411(T:Signal transduction mechanisms)	sp|Q9LR47|IP5P6_ARATH(Type IV inositol polyphosphate 5-phosphatase 6 OS=Arabidopsis thaliana OX=3702 GN=IP5P6 PE=1 SV=2)	PF03372(Exo_endo_phos:Endonuclease/Exonuclease/phosphatase family)
TRINITY_DN22528_c0_g1	3.56158	1.83252	5.42647e-05	0.00549211	yes	up	ACH60980.1(rare cold inducible protein, partial [Pseudotsuga menziesii] >ACH60983.1 rare cold inducible protein, partial [Pseudotsuga menziesii] >ACH60991.1 rare cold inducible protein, partial [Pseudotsuga menziesii] >ACH60995.1 rare cold inducible protein, partial [Pseudotsuga menziesii])	GO:0016021(cellular_component:integral component of membrane)				COG0401(S:Function unknown)	sp|Q9ZNQ7|RCI2A_ARATH(Hydrophobic protein RCI2A OS=Arabidopsis thaliana OX=3702 GN=RCI2A PE=2 SV=1)	PF01679(Pmp3:Proteolipid membrane potential modulator)
TRINITY_DN19927_c0_g1	13.8919	3.79617	5.52301e-05	0.00555209	yes	up	ABR16535.1(unknown [Picea sitchensis])	GO:0005737(cellular_component:cytoplasm); GO:0031408(biological_process:oxylipin biosynthetic process); GO:0046872(molecular_function:metal ion binding); GO:0016702(molecular_function:oxidoreductase activity, acting on single donors with incorporation of molecular oxygen, incorporation of two atoms of oxygen)	K15718	LOX1_5	map00591(Linoleic acid metabolism)	ENOG410YN4N(O:Posttranslational modification, protein turnover, chaperones)	sp|P09918|LOX3_PEA(Seed linoleate 9S-lipoxygenase-3 OS=Pisum sativum OX=3888 GN=LOX1.3 PE=2 SV=1)	PF00305(Lipoxygenase:Lipoxygenase)
TRINITY_DN48421_c0_g1	29.8581	4.90005	5.86146e-05	0.00583594	yes	up	XP_028059948.1(LRR receptor-like serine/threonine-protein kinase EFR [Camellia sinensis])	GO:0004674(molecular_function:protein serine/threonine kinase activity); GO:0016021(cellular_component:integral component of membrane); GO:0005524(molecular_function:ATP binding)				COG4886(S:Function unknown); COG0515(T:Signal transduction mechanisms)	sp|Q9ZUI0|Y2241_ARATH(Putative leucine-rich repeat receptor-like serine/threonine-protein kinase At2g24130 OS=Arabidopsis thaliana OX=3702 GN=At2g24130 PE=3 SV=1)	PF00069(Pkinase:Protein kinase domain); PF07714(Pkinase_Tyr:Protein tyrosine kinase)
TRINITY_DN17144_c0_g1	47.5296	5.57076	5.90575e-05	0.005866	yes	up
TRINITY_DN9311_c0_g2	2.94893	1.56019	6.28437e-05	0.00616847	yes	up	ABK24216.1(unknown [Picea sitchensis] >ACN40486.1 unknown [Picea sitchensis])
TRINITY_DN36594_c0_g1	5.59447	2.484	6.96666e-05	0.00672711	yes	up	ACN41010.1(unknown [Picea sitchensis])					ENOG410ZGM2(S:Function unknown)		PF15365(PNRC:Proline-rich nuclear receptor coactivator motif)
TRINITY_DN11289_c3_g1	157.169	7.29617	7.14055e-05	0.00686318	yes	up	KYP40772.1(Retrotransposable element Tf2, partial [Cajanus cajan])	GO:0015074(biological_process:DNA integration); GO:0004190(molecular_function:aspartic-type endopeptidase activity); GO:0008270(molecular_function:zinc ion binding); GO:0003676(molecular_function:nucleic acid binding)				COG2801(L:Replication, recombination and repair)	sp|Q7LHG5|YI31B_YEAST(Transposon Ty3-I Gag-Pol polyprotein OS=Saccharomyces cerevisiae (strain ATCC 204508 / S288c) OX=559292 GN=TY3B-I PE=3 SV=2)	PF17919(RT_RNaseH_2:RNase H-like domain found in reverse transcriptase); PF17917(RT_RNaseH:RNase H-like domain found in reverse transcriptase); PF17921(Integrase_H2C2:Integrase zinc binding domain); PF09337(zf-H2C2:H2C2 zinc finger)
TRINITY_DN7182_c0_g1	175.965	7.45915	7.31255e-05	0.00698013	yes	up
TRINITY_DN15788_c0_g1	8197.83	13.001	7.78814e-05	0.00728375	yes	up	ABK23065.1(unknown [Picea sitchensis])	GO:0030246(molecular_function:carbohydrate binding); GO:0007165(biological_process:signal transduction)				ENOG410Z7Z7(S:Function unknown)		PF01419(Jacalin:Jacalin-like lectin domain)
TRINITY_DN9764_c0_g1	3.00651	1.58809	7.86348e-05	0.00730496	yes	up	ACN41010.1(unknown [Picea sitchensis])					ENOG410ZGM2(S:Function unknown)		PF15365(PNRC:Proline-rich nuclear receptor coactivator motif)
TRINITY_DN107934_c1_g1	13.864	3.79327	8.0355e-05	0.00744814	yes	up	XP_022861430.1(protein JINGUBANG-like [Olea europaea var. sylvestris])					ENOG410YAAP(S:Function unknown)	sp|O48716|JGB_ARATH(Protein JINGUBANG OS=Arabidopsis thaliana OX=3702 GN=JGB PE=1 SV=1)	PF00400(WD40:WD domain, G-beta repeat)
TRINITY_DN11063_c0_g1	2.93653	1.55411	8.88412e-05	0.00816201	yes	up	XP_020888452.1(pentatricopeptide repeat-containing protein At2g16880 [Arabidopsis lyrata subsp. lyrata] >EFH62340.1 pentatricopeptide repeat-containing protein [Arabidopsis lyrata subsp. lyrata])					ENOG410Z7Z7(S:Function unknown)	sp|Q9ZVX5|PP156_ARATH(Pentatricopeptide repeat-containing protein At2g16880 OS=Arabidopsis thaliana OX=3702 GN=At2g16880 PE=2 SV=1)	PF13041(PPR_2:PPR repeat family); PF12854(PPR_1:PPR repeat); PF01535(PPR:PPR repeat); PF13812(PPR_3:Pentatricopeptide repeat domain); PF17177(PPR_long:Pentacotripeptide-repeat region of PRORP)
TRINITY_DN17345_c0_g3	198.659	7.63415	8.94069e-05	0.00819589	yes	up	GAU42639.1(hypothetical protein TSUD_398440 [Trifolium subterraneum])	GO:0015074(biological_process:DNA integration); GO:0008270(molecular_function:zinc ion binding); GO:0003676(molecular_function:nucleic acid binding)				COG2801(L:Replication, recombination and repair)	sp|Q7LHG5|YI31B_YEAST(Transposon Ty3-I Gag-Pol polyprotein OS=Saccharomyces cerevisiae (strain ATCC 204508 / S288c) OX=559292 GN=TY3B-I PE=3 SV=2)	PF00665(rve:Integrase core domain)
TRINITY_DN17250_c0_g1	7.45826	2.89884	9.22644e-05	0.00843925	yes	up
TRINITY_DN23501_c1_g3	4.27345	2.0954	9.4098e-05	0.00858809	yes	up	ABR16960.1(unknown [Picea sitchensis])	GO:0016874(molecular_function:ligase activity)				ENOG410Z0A4(S:Function unknown); ENOG410YVRG(S:Function unknown)		PF04520(Senescence_reg:Senescence regulator)
TRINITY_DN49737_c0_g2	169.474	7.40492	0.000104112	0.00927822	yes	up
TRINITY_DN7068_c0_g1	9.64125	3.26922	0.000115075	0.0100825	yes	up	ACN41041.1(unknown [Picea sitchensis])	GO:0004674(molecular_function:protein serine/threonine kinase activity); GO:0016021(cellular_component:integral component of membrane); GO:0005524(molecular_function:ATP binding); GO:0004672(molecular_function:protein kinase activity)	K13420	FLS2	map04016(MAPK signaling pathway - plant); map04626(Plant-pathogen interaction)	ENOG410YQSI(S:Function unknown); COG4886(S:Function unknown); COG0515(T:Signal transduction mechanisms)	sp|Q9LZV7|PXC2_ARATH(Leucine-rich repeat receptor-like protein kinase PXC2 OS=Arabidopsis thaliana OX=3702 GN=PXC2 PE=1 SV=1)	PF13855(LRR_8:Leucine rich repeat); PF12799(LRR_4:Leucine Rich repeats (2 copies))
TRINITY_DN7994_c0_g1	25.7717	4.68772	0.000123519	0.0107544	yes	up	RYR36569.1(hypothetical protein Ahy_A09g041536 [Arachis hypogaea])					ENOG410YT52(S:Function unknown); ENOG410YWQ9(O:Posttranslational modification, protein turnover, chaperones)	sp|P46688|GASA2_ARATH(Gibberellin-regulated protein 2 OS=Arabidopsis thaliana OX=3702 GN=GASA2 PE=2 SV=1)	PF02704(GASA:Gibberellin regulated protein)
TRINITY_DN46549_c0_g1	2.18937	1.13052	0.000128295	0.01101	yes	up	ABK22524.1(unknown [Picea sitchensis] >ABK27109.1 unknown [Picea sitchensis])	GO:0009507(cellular_component:chloroplast)				ENOG410YMXP(S:Function unknown)	sp|Q96500|LIRP1_ARATH(Light-regulated protein 1, chloroplastic OS=Arabidopsis thaliana OX=3702 GN=LIR1 PE=1 SV=1)	PF07207(Lir1:Light regulated protein Lir1)
TRINITY_DN117681_c0_g1	1041.33	10.0242	0.000127984	0.01101	yes	up	AGC13151.1(phi class glutathione S-transferase [Pinus tabuliformis])	GO:0016740(molecular_function:transferase activity); GO:0004364(molecular_function:glutathione transferase activity)	K00799	GST, gst	map00480(Glutathione metabolism)	COG0625(O:Posttranslational modification, protein turnover, chaperones)	sp|O80852|GSTF9_ARATH(Glutathione S-transferase F9 OS=Arabidopsis thaliana OX=3702 GN=GSTF9 PE=1 SV=1)	PF00043(GST_C:Glutathione S-transferase, C-terminal domain); PF13410(GST_C_2:Glutathione S-transferase, C-terminal domain); PF14497(GST_C_3:Glutathione S-transferase, C-terminal domain)
TRINITY_DN10086_c0_g1	2.77832	1.47421	0.000138759	0.0117309	yes	up	ABK23403.1(unknown [Picea sitchensis])	GO:0006813(biological_process:potassium ion transport); GO:0009941(cellular_component:chloroplast envelope); GO:0016021(cellular_component:integral component of membrane); GO:0009535(cellular_component:chloroplast thylakoid membrane); GO:0010287(cellular_component:plastoglobule)				COG0702(G:Carbohydrate transport and metabolism); COG0702(M:Cell wall/membrane/envelope biogenesis)	sp|O07609|YHFK_BACSU(Uncharacterized sugar epimerase YhfK OS=Bacillus subtilis (strain 168) OX=224308 GN=yhfK PE=2 SV=1)	PF13460(NAD_binding_10:NAD(P)H-binding); PF05368(NmrA:NmrA-like family); PF02254(TrkA_N:TrkA-N domain); PF01370(Epimerase:NAD dependent epimerase/dehydratase family); PF01073(3Beta_HSD:3-beta hydroxysteroid dehydrogenase/isomerase family); PF00070(Pyr_redox:Pyridine nucleotide-disulphide oxidoreductase); PF13241(NAD_binding_7:Putative NAD(P)-binding); PF01262(AlaDh_PNT_C:Alanine dehydrogenase/PNT…
TRINITY_DN41254_c1_g1	188.951	7.56187	0.000139846	0.0117816	yes	up
TRINITY_DN11909_c0_g1	2.46466	1.30139	0.00014394	0.0120776	yes	up	AJA33574.1(late embryogenesis abundant protein LEA3-5 [Pinus tabuliformis])					ENOG410Z53Y(S:Function unknown)		PF03242(LEA_3:Late embryogenesis abundant protein)
TRINITY_DN17544_c0_g1	3.5993	1.84772	0.000148905	0.0124191	yes	up	ABK21591.1(unknown [Picea sitchensis])					ENOG410YR1T(K:Transcription); ENOG410ZMJN(K:Transcription)
TRINITY_DN17129_c0_g2	4.26698	2.09322	0.000153049	0.0126632	yes	up
TRINITY_DN35204_c1_g1	64.7862	6.01761	0.000160283	0.0130541	yes	up
TRINITY_DN5160_c0_g1	3.91696	1.96973	0.000160216	0.0130541	yes	up	ABK21023.1(unknown [Picea sitchensis])	GO:0004857(molecular_function:enzyme inhibitor activity); GO:0043086(biological_process:negative regulation of catalytic activity)				ENOG410YPKA(S:Function unknown)	sp|Q9SI72|PMEI9_ARATH(Pectinesterase inhibitor 9 OS=Arabidopsis thaliana OX=3702 GN=PMEI9 PE=2 SV=1)	PF04043(PMEI:Plant invertase/pectin methylesterase inhibitor)
TRINITY_DN15756_c0_g1	4.66199	2.22095	0.000180633	0.0146491	yes	up
TRINITY_DN6301_c0_g2	6.18321	2.62835	0.000185112	0.0149027	yes	up	ABK25066.1(unknown [Picea sitchensis])	GO:0016021(cellular_component:integral component of membrane)				ENOG41121N2(O:Posttranslational modification, protein turnover, chaperones)	sp|P0C035|ATL60_ARATH(RING-H2 finger protein ATL60 OS=Arabidopsis thaliana OX=3702 GN=ATL60 PE=2 SV=1)	PF13639(zf-RING_2:Ring finger domain); PF17123(zf-RING_11:RING-like zinc finger); PF12678(zf-rbx1:RING-H2 zinc finger domain); PF13923(zf-C3HC4_2:Zinc finger, C3HC4 type (RING finger)); PF00097(zf-C3HC4:Zinc finger, C3HC4 type (RING finger)); PF12861(zf-ANAPC11:Anaphase-promoting complex subunit 11 RING-H2 finger); PF14634(zf-RING_5:zinc-RING finger domain)
TRINITY_DN9777_c0_g2	8.89598	3.15315	0.000187464	0.0150036	yes	up	ABK22230.1(unknown [Picea sitchensis])
TRINITY_DN4527_c0_g1	5.02397	2.32883	0.000221903	0.0173267	yes	up	ABK23755.1(unknown [Picea sitchensis])	GO:0016021(cellular_component:integral component of membrane)				ENOG41121N2(O:Posttranslational modification, protein turnover, chaperones)	sp|P0C035|ATL60_ARATH(RING-H2 finger protein ATL60 OS=Arabidopsis thaliana OX=3702 GN=ATL60 PE=2 SV=1)	PF13639(zf-RING_2:Ring finger domain); PF17123(zf-RING_11:RING-like zinc finger); PF13923(zf-C3HC4_2:Zinc finger, C3HC4 type (RING finger)); PF12678(zf-rbx1:RING-H2 zinc finger domain); PF00097(zf-C3HC4:Zinc finger, C3HC4 type (RING finger)); PF14634(zf-RING_5:zinc-RING finger domain); PF13445(zf-RING_UBOX:RING-type zinc-finger); PF13920(zf-C3HC4_3:Zinc finger, C3HC4 type (RING finger)); PF12861(…
TRINITY_DN1641_c0_g1	2.56176	1.35713	0.000247965	0.018739	yes	up	ABR18473.1(unknown [Picea sitchensis])	GO:0016045(biological_process:detection of bacterium); GO:0005886(cellular_component:plasma membrane); GO:0042742(biological_process:defense response to bacterium); GO:0043531(molecular_function:ADP binding); GO:0009626(biological_process:plant-type hypersensitive response)	K13459	RPS2	map04626(Plant-pathogen interaction)	COG4886(S:Function unknown)	sp|Q940K0|DRL15_ARATH(Probable disease resistance protein At1g61180 OS=Arabidopsis thaliana OX=3702 GN=At1g61180 PE=2 SV=2)	PF00931(NB-ARC:NB-ARC domain); PF12799(LRR_4:Leucine Rich repeats (2 copies)); PF13855(LRR_8:Leucine rich repeat); PF01637(ATPase_2:ATPase domain predominantly from Archaea); PF13191(AAA_16:AAA ATPase domain)
TRINITY_DN51208_c0_g1	143.199	7.16188	0.000250125	0.0188581	yes	up	XP_020541428.1(LOW QUALITY PROTEIN: uncharacterized protein LOC110011179 [Jatropha curcas])	GO:0004129(molecular_function:cytochrome-c oxidase activity); GO:0016021(cellular_component:integral component of membrane); GO:0019646(biological_process:aerobic electron transport chain); GO:0005739(cellular_component:mitochondrion)	K02262	COX3	map00190(Oxidative phosphorylation)	COG1845(C:Energy production and conversion)	sp|Q95840|COX3_MAGGR(Cytochrome c oxidase subunit 3 OS=Magnaporthe grisea OX=148305 GN=COX3 PE=3 SV=1)	PF00510(COX3:Cytochrome c oxidase subunit III)
TRINITY_DN3047_c0_g1	4.13284	2.04713	0.000255558	0.0191982	yes	up	RLM78935.1(hypothetical protein C2845_PM12G00910 [Panicum miliaceum])	GO:0005737(cellular_component:cytoplasm); GO:0016020(cellular_component:membrane); GO:0005788(cellular_component:endoplasmic reticulum lumen); GO:0006986(biological_process:response to unfolded protein); GO:0030968(biological_process:endoplasmic reticulum unfolded protein response); GO:0042623(molecular_function:ATPase activity, coupled); GO:0031072(molecular_function:heat shock protein binding);…	K09490	HSPA5, BIP	map03060(Protein export); map04141(Protein processing in endoplasmic reticulum)	COG0443(S:Function unknown)	sp|Q6Z7B0|BIP1_ORYSJ(Heat shock 70 kDa protein BIP1 OS=Oryza sativa subsp. japonica OX=39947 GN=BIP1 PE=1 SV=1)	PF00012(HSP70:Hsp70 protein); PF06723(MreB_Mbl:MreB/Mbl protein)
TRINITY_DN8105_c0_g1	4.47805	2.16287	0.000257315	0.0192954	yes	up	ABR18194.1(unknown [Picea sitchensis])	GO:0007165(biological_process:signal transduction); GO:0043531(molecular_function:ADP binding)				ENOG4112BMQ(S:Function unknown)	sp|F4JT80|RPP2B_ARATH(Disease resistance protein RPP2B OS=Arabidopsis thaliana OX=3702 GN=RPP2B PE=1 SV=2)
TRINITY_DN6883_c0_g2	3.11089	1.63733	0.000262189	0.0195903	yes	up
TRINITY_DN28449_c0_g1	81.8022	6.35407	0.000270452	0.0200994	yes	up	CAN65484.1(hypothetical protein VITISV_029474 [Vitis vinifera])	GO:0006281(biological_process:DNA repair); GO:0004519(molecular_function:endonuclease activity); GO:0005829(cellular_component:cytosol); GO:0005886(cellular_component:plasma membrane); GO:0045717(biological_process:negative regulation of fatty acid biosynthetic process); GO:0003677(molecular_function:DNA binding); GO:0005634(cellular_component:nucleus); GO:0009506(cellular_component:plasmodesma)				ENOG4111K5V(S:Function unknown)
TRINITY_DN31878_c0_g2	16.0738	4.00664	0.000278255	0.0205691	yes	up	ABK22624.1(unknown [Picea sitchensis])					ENOG410YITS(S:Function unknown); ENOG410YJA0(S:Function unknown)	sp|Q25AG5|ERG3_ORYSI(Elicitor-responsive protein 3 OS=Oryza sativa subsp. indica OX=39946 GN=ERG3 PE=2 SV=1)
TRINITY_DN16687_c0_g2	2.8774	1.52477	0.000280806	0.0207209	yes	up	ADE76428.1(unknown [Picea sitchensis])	GO:0016021(cellular_component:integral component of membrane); GO:0055085(biological_process:transmembrane transport)				COG1297(S:Function unknown); ENOG4110RGP(S:Function unknown)	sp|Q5JQD7|YSL12_ORYSJ(Probable metal-nicotianamine transporter YSL12 OS=Oryza sativa subsp. japonica OX=39947 GN=YSL12 PE=2 SV=2)	PF03169(OPT:OPT oligopeptide transporter protein)
TRINITY_DN108372_c0_g1	2.06514	1.04624	0.00028851	0.0211767	yes	up	ABK25974.1(unknown [Picea sitchensis])					ENOG4111PBH(S:Function unknown)	sp|Q96C01|F136A_HUMAN(Protein FAM136A OS=Homo sapiens OX=9606 GN=FAM136A PE=1 SV=1)	PF05811(DUF842:Eukaryotic protein of unknown function (DUF842))
TRINITY_DN9410_c0_g1	2.30332	1.20371	0.000295974	0.0216483	yes	up	ABK21838.1(unknown [Picea sitchensis])							PF02810(SEC-C:SEC-C motif)
TRINITY_DN14339_c0_g1	39.8138	5.3152	0.000302012	0.0220511	yes	up
TRINITY_DN13143_c0_g2	20.6935	4.3711	0.000307876	0.0223806	yes	up
TRINITY_DN6338_c0_g1	8.85394	3.14632	0.00031782	0.0230035	yes	up
TRINITY_DN11477_c0_g2	8.07134	3.01281	0.000323424	0.023328	yes	up	AFG59250.1(hypothetical protein 0_11428_01, partial [Pinus taeda] >AFG59251.1 hypothetical protein 0_11428_01, partial [Pinus taeda] >AFG59252.1 hypothetical protein 0_11428_01, partial [Pinus taeda] >AFG59253.1 hypothetical protein 0_11428_01, partial [Pinus taeda] >AFG59254.1 hypothetical protein 0_11428_01, partial [Pinus taeda] >AFG59255.1 hypothetical protein 0_11428_01, partial [Pinus taeda…	GO:0003964(molecular_function:RNA-directed DNA polymerase activity); GO:0016021(cellular_component:integral component of membrane); GO:0016020(cellular_component:membrane); GO:0055085(biological_process:transmembrane transport)				COG2124(Q:Secondary metabolites biosynthesis, transport and catabolism)		PF13966(zf-RVT:zinc-binding in reverse transcriptase)
TRINITY_DN13463_c0_g2	17.4047	4.12141	0.00032687	0.0234546	yes	up	EOY28586.1(Cysteine-rich RLK 29, putative [Theobroma cacao])	GO:0016021(cellular_component:integral component of membrane); GO:0005524(molecular_function:ATP binding); GO:0004672(molecular_function:protein kinase activity)	K04733	IRAK4		COG0515(T:Signal transduction mechanisms)		PF01657(Stress-antifung:Salt stress response/antifungal)
TRINITY_DN3110_c0_g1	140.92	7.13874	0.000327948	0.0234915	yes	up	ABK21391.1(unknown [Picea sitchensis] >ABK21396.1 unknown [Picea sitchensis] >ABK22621.1 unknown [Picea sitchensis] >ACN39887.1 unknown [Picea sitchensis])	GO:0003735(molecular_function:structural constituent of ribosome); GO:0006412(biological_process:translation); GO:0005840(cellular_component:ribosome)	K02976	RP-S26e, RPS26	map03010(Ribosome)		sp|P49206|RS261_ARATH(40S ribosomal protein S26-1 OS=Arabidopsis thaliana OX=3702 GN=RPS26A PE=2 SV=2)	PF01283(Ribosomal_S26e:Ribosomal protein S26e)
TRINITY_DN8029_c0_g1	6.5393	2.70914	0.000338091	0.0240595	yes	up	ABR17626.1(unknown [Picea sitchensis])	GO:0003700(molecular_function:transcription factor activity, sequence-specific DNA binding); GO:0005634(cellular_component:nucleus); GO:0003677(molecular_function:DNA binding)				ENOG410YZF0(K:Transcription)	sp|Q9S7L5|ERF18_ARATH(Ethylene-responsive transcription factor ERF018 OS=Arabidopsis thaliana OX=3702 GN=ERF018 PE=2 SV=1)	PF00847(AP2:AP2 domain)
TRINITY_DN10906_c0_g1	6.21128	2.63489	0.00034336	0.0243048	yes	up
TRINITY_DN75182_c0_g1	2.13962	1.09736	0.000368482	0.0257307	yes	up	RXI08385.1(hypothetical protein DVH24_022529 [Malus domestica])	GO:0015031(biological_process:protein transport); GO:0009706(cellular_component:chloroplast inner membrane); GO:0005516(molecular_function:calmodulin binding); GO:0016491(molecular_function:oxidoreductase activity)				COG1028(K:Transcription)	sp|Q6RVV4|TIC32_PEA(Short-chain dehydrogenase TIC 32, chloroplastic OS=Pisum sativum OX=3888 GN=TIC32 PE=1 SV=1)	PF00106(adh_short:short chain dehydrogenase); PF13561(adh_short_C2:Enoyl-(Acyl carrier protein) reductase); PF08659(KR:KR domain)
TRINITY_DN7898_c0_g1	3.03192	1.60023	0.000388548	0.0269091	yes	up	ABK24835.1(unknown [Picea sitchensis])	GO:0004674(molecular_function:protein serine/threonine kinase activity); GO:0004842(molecular_function:ubiquitin-protein transferase activity); GO:0005524(molecular_function:ATP binding); GO:0004672(molecular_function:protein kinase activity)				COG0515(T:Signal transduction mechanisms)	sp|Q8GUH1|PUB33_ARATH(U-box domain-containing protein 33 OS=Arabidopsis thaliana OX=3702 GN=PUB33 PE=2 SV=2)	PF07714(Pkinase_Tyr:Protein tyrosine kinase); PF00069(Pkinase:Protein kinase domain); PF04564(U-box:U-box domain); PF15906(zf-NOSIP:Zinc-finger of nitric oxide synthase-interacting protein)
TRINITY_DN8347_c0_g1	4.62938	2.21082	0.000445672	0.0300327	yes	up	ADM73997.1(auxin responsive family-like protein, partial [Picea sitchensis] >ADM73998.1 auxin responsive family-like protein, partial [Picea sitchensis] >ADM74002.1 auxin responsive family-like protein, partial [Picea sitchensis] >ADM74003.1 auxin responsive family-like protein, partial [Picea sitchensis] >ADM74004.1 auxin responsive family-like protein, partial [Picea sitchensis] >ADM74005.1 aux…	GO:0009733(biological_process:response to auxin)	K14488	SAUR	map04075(Plant hormone signal transduction)	ENOG410YXA2(S:Function unknown)	sp|Q9ZUZ3|SAU32_ARATH(Auxin-responsive protein SAUR32 OS=Arabidopsis thaliana OX=3702 GN=SAUR32 PE=2 SV=1)	PF02519(Auxin_inducible:Auxin responsive protein)
TRINITY_DN359_c0_g1	2.2521	1.17127	0.000455779	0.0305946	yes	up	RWR94129.1(zinc finger protein [Cinnamomum micranthum f. kanehirae])	GO:0019985(biological_process:translesion synthesis); GO:0000166(molecular_function:nucleotide binding); GO:0003887(molecular_function:DNA-directed DNA polymerase activity); GO:0016035(cellular_component:zeta DNA polymerase complex); GO:0003677(molecular_function:DNA binding); GO:0046872(molecular_function:metal ion binding)				ENOG4111TMU(S:Function unknown)	sp|Q8S9K3|VAR3_ARATH(Zinc finger protein VAR3, chloroplastic OS=Arabidopsis thaliana OX=3702 GN=VAR3 PE=1 SV=2)	PF00641(zf-RanBP:Zn-finger in Ran binding protein and others)
TRINITY_DN1963_c2_g1	5.73294	2.51928	0.000458766	0.0306874	yes	up	ABR16526.1(unknown [Picea sitchensis])	GO:0016021(cellular_component:integral component of membrane); GO:0030246(molecular_function:carbohydrate binding); GO:0005524(molecular_function:ATP binding); GO:0004672(molecular_function:protein kinase activity)				COG0515(T:Signal transduction mechanisms)	sp|Q9M345|LRK42_ARATH(L-type lectin-domain containing receptor kinase IV.2 OS=Arabidopsis thaliana OX=3702 GN=LECRK42 PE=2 SV=1)	PF00139(Lectin_legB:Legume lectin domain); PF00069(Pkinase:Protein kinase domain); PF07714(Pkinase_Tyr:Protein tyrosine kinase); PF18483(Bact_lectin:Bacterial lectin)
TRINITY_DN35119_c0_g1	19.7746	4.30558	0.000468542	0.0311498	yes	up
TRINITY_DN20119_c0_g2	776.458	9.60076	0.000471661	0.0313072	yes	up
TRINITY_DN1519_c0_g1	3.71206	1.89222	0.000494999	0.0322898	yes	up	ABK27035.1(unknown [Picea sitchensis])	GO:0016301(molecular_function:kinase activity)	K14156	CHK	map00564(Glycerophospholipid metabolism)	COG0510(M:Cell wall/membrane/envelope biogenesis)	sp|Q8L518|CK2_ARATH(Probable choline kinase 2 OS=Arabidopsis thaliana OX=3702 GN=At1g74320 PE=2 SV=1)	PF01633(Choline_kinase:Choline/ethanolamine kinase)
TRINITY_DN59608_c1_g1	35.4382	5.14723	0.000504037	0.0326081	yes	up	ADQ74913.1(respiratory burst oxidase protein 1 [Picea abies])	GO:0050664(molecular_function:oxidoreductase activity, acting on NAD(P)H, oxygen as acceptor); GO:0016021(cellular_component:integral component of membrane); GO:0016174(molecular_function:NAD(P)H oxidase activity); GO:0005509(molecular_function:calcium ion binding); GO:0005886(cellular_component:plasma membrane); GO:0004601(molecular_function:peroxidase activity); GO:0055114(biological_process:ox…	K13447	RBOH	map04016(MAPK signaling pathway - plant); map04626(Plant-pathogen interaction)	ENOG410XNZY(U:Intracellular trafficking, secretion, and vesicular transport)	sp|Q948U0|RBOHA_SOLTU(Respiratory burst oxidase homolog protein A OS=Solanum tuberosum OX=4113 GN=RBOHA PE=1 SV=1)	PF13499(EF-hand_7:EF-hand domain pair); PF08414(NADPH_Ox:Respiratory burst NADPH oxidase)
TRINITY_DN55934_c0_g2	36.8324	5.2029	0.000504037	0.0326081	yes	up	KUM48010.1(hypothetical protein ABT39_MTgene5005 (mitochondrion) [Picea glauca])	GO:0005739(cellular_component:mitochondrion)						PF03732(Retrotrans_gag:Retrotransposon gag protein)
TRINITY_DN21023_c1_g1	15.1909	3.92514	0.000536139	0.0341178	yes	up	ABR17317.1(unknown [Picea sitchensis])					ENOG410YRN3(S:Function unknown)		PF14009(DUF4228:Domain of unknown function (DUF4228))
TRINITY_DN89065_c0_g1	128.129	7.00146	0.000540358	0.0343338	yes	up	EOX99487.1(Erf domain protein 9, putative [Theobroma cacao])	GO:0003700(molecular_function:transcription factor activity, sequence-specific DNA binding); GO:0005634(cellular_component:nucleus); GO:0003677(molecular_function:DNA binding)	K09286	EREBP		ENOG41116MF(K:Transcription); ENOG410YQ8J(K:Transcription)	sp|Q9LW49|ERF4_NICSY(Ethylene-responsive transcription factor 4 OS=Nicotiana sylvestris OX=4096 GN=ERF4 PE=2 SV=1)	PF00847(AP2:AP2 domain)
TRINITY_DN9587_c0_g1	51.5847	5.68887	0.000555038	0.0349464	yes	up
TRINITY_DN18770_c0_g2	12.7507	3.67251	0.000557015	0.0349966	yes	up
TRINITY_DN5350_c0_g1	10.8818	3.44385	0.000568304	0.0354067	yes	up								PF13855(LRR_8:Leucine rich repeat); PF12799(LRR_4:Leucine Rich repeats (2 copies))
TRINITY_DN2082_c1_g3	6.36763	2.67076	0.000567668	0.0354067	yes	up	XP_016746151.1(PREDICTED: cysteine-rich repeat secretory protein 55-like [Gossypium hirsutum])	GO:0016021(cellular_component:integral component of membrane)				ENOG410YD44(S:Function unknown)	sp|Q9LRJ9|CRR38_ARATH(Cysteine-rich repeat secretory protein 38 OS=Arabidopsis thaliana OX=3702 GN=CRRSP38 PE=2 SV=1)	PF01657(Stress-antifung:Salt stress response/antifungal)
TRINITY_DN7_c0_g2	3.76766	1.91367	0.000573995	0.0357078	yes	up	ABK22325.1(unknown [Picea sitchensis])	GO:0005634(cellular_component:nucleus); GO:0005516(molecular_function:calmodulin binding)				ENOG410YN0G(S:Function unknown)	sp|O80683|CAB25_ARATH(Calmodulin-binding protein 25 OS=Arabidopsis thaliana OX=3702 GN=CAMBP25 PE=1 SV=1)
TRINITY_DN8247_c0_g1	3.66273	1.87292	0.000594369	0.0367572	yes	up	ABR18223.1(unknown [Picea sitchensis])	GO:0016021(cellular_component:integral component of membrane)				ENOG410YJ7V(S:Function unknown)	sp|O04133|SRC2_SOYBN(Protein SRC2 OS=Glycine max OX=3847 GN=SRC2 PE=2 SV=1)	PF00168(C2:C2 domain)
TRINITY_DN12327_c0_g1	38.9926	5.28513	0.000596337	0.0368225	yes	up	ACN39857.1(unknown [Picea sitchensis])	GO:0004674(molecular_function:protein serine/threonine kinase activity); GO:0016021(cellular_component:integral component of membrane); GO:0005524(molecular_function:ATP binding); GO:0004672(molecular_function:protein kinase activity)						PF01657(Stress-antifung:Salt stress response/antifungal)
TRINITY_DN21571_c0_g1	118.776	6.8921	0.000599604	0.0369694	yes	up								PF13855(LRR_8:Leucine rich repeat); PF12799(LRR_4:Leucine Rich repeats (2 copies)); PF00560(LRR_1:Leucine Rich Repeat)
TRINITY_DN2529_c0_g1	2.40712	1.26731	0.000602865	0.0371154	yes	up	RWR81297.1(insecticidal toxin [Cinnamomum micranthum f. kanehirae])	GO:0005524(molecular_function:ATP binding)	K19615	fitD, mcf		ENOG4112D45(S:Function unknown); ENOG410Y0WQ(S:Function unknown)
TRINITY_DN43615_c0_g2	145.828	7.18812	0.000614302	0.037708	yes	up	XP_026430519.1(uncharacterized protein LOC113327555 [Papaver somniferum])	GO:0008270(molecular_function:zinc ion binding); GO:0003676(molecular_function:nucleic acid binding)				ENOG410Y65V(S:Function unknown)		PF14111(DUF4283:Domain of unknown function (DUF4283))
TRINITY_DN11204_c0_g1	6.33091	2.66241	0.000619108	0.037947	yes	up	ACN41010.1(unknown [Picea sitchensis])					ENOG410ZGM2(S:Function unknown)		PF15365(PNRC:Proline-rich nuclear receptor coactivator motif)
TRINITY_DN14406_c0_g1	18.2732	4.19166	0.000630118	0.0385085	yes	up	ADE77618.1(unknown [Picea sitchensis])	GO:0003700(molecular_function:transcription factor activity, sequence-specific DNA binding); GO:0005634(cellular_component:nucleus); GO:0003677(molecular_function:DNA binding)				ENOG410YNX4(K:Transcription)	sp|Q9S7L5|ERF18_ARATH(Ethylene-responsive transcription factor ERF018 OS=Arabidopsis thaliana OX=3702 GN=ERF018 PE=2 SV=1)	PF00847(AP2:AP2 domain)
TRINITY_DN78181_c0_g1	39.946	5.31998	0.000664265	0.0402994	yes	up	ADE75983.1(unknown [Picea sitchensis])	GO:0046983(molecular_function:protein dimerization activity)				ENOG4111ZT7(S:Function unknown); ENOG4111SPB(S:Function unknown)		PF05699(Dimer_Tnp_hAT:hAT family C-terminal dimerisation region)
TRINITY_DN10618_c0_g1	5.99332	2.58336	0.000707758	0.0425043	yes	up	ADM78758.1(hypothetical protein, partial [Picea sitchensis] >ADM78759.1 hypothetical protein, partial [Picea sitchensis] >ADM78763.1 hypothetical protein, partial [Picea sitchensis] >ADM78764.1 hypothetical protein, partial [Picea sitchensis] >ADM78765.1 hypothetical protein, partial [Picea sitchensis] >ADM78768.1 hypothetical protein, partial [Picea sitchensis] >ADM78769.1 hypothetical protein, …	GO:0016021(cellular_component:integral component of membrane)
TRINITY_DN10720_c0_g1	16.3261	4.0291	0.000728216	0.0435444	yes	up
TRINITY_DN6743_c0_g1	125.907	6.97622	0.000778484	0.0464168	yes	up	ABR18473.1(unknown [Picea sitchensis])	GO:0043531(molecular_function:ADP binding)	K13459	RPS2	map04626(Plant-pathogen interaction)	COG4886(S:Function unknown)	sp|P60838|SUMM2_ARATH(Disease resistance protein SUMM2 OS=Arabidopsis thaliana OX=3702 GN=SUMM2 PE=1 SV=1)	PF12799(LRR_4:Leucine Rich repeats (2 copies)); PF13855(LRR_8:Leucine rich repeat)
TRINITY_DN4718_c0_g1	3.00375	1.58676	0.000778305	0.0464168	yes	up
TRINITY_DN16254_c0_g1	5.03913	2.33318	0.000802365	0.0475005	yes	up	XP_011084907.1(putative serine/threonine-protein kinase-like protein CCR3 [Sesamum indicum])	GO:0016021(cellular_component:integral component of membrane); GO:0005524(molecular_function:ATP binding); GO:0004672(molecular_function:protein kinase activity)				COG0515(T:Signal transduction mechanisms)	sp|Q9LY50|ACCR3_ARATH(Putative serine/threonine-protein kinase-like protein CCR3 OS=Arabidopsis thaliana OX=3702 GN=CCR3 PE=2 SV=1)	PF00069(Pkinase:Protein kinase domain); PF07714(Pkinase_Tyr:Protein tyrosine kinase); PF13540(RCC1_2:Regulator of chromosome condensation (RCC1) repeat)
TRINITY_DN8514_c0_g1	10.7805	3.43036	0.000833733	0.0490089	yes	up	ABK22546.1(unknown [Picea sitchensis])	GO:0005773(cellular_component:vacuole); GO:0016021(cellular_component:integral component of membrane); GO:0015250(molecular_function:water channel activity); GO:0015267(molecular_function:channel activity); GO:0009414(biological_process:response to water deprivation); GO:0005886(cellular_component:plasma membrane); GO:0009506(cellular_component:plasmodesma)	K09872	PIP		COG0580(G:Carbohydrate transport and metabolism)	sp|Q9ZV07|PIP26_ARATH(Probable aquaporin PIP2-6 OS=Arabidopsis thaliana OX=3702 GN=PIP2-6 PE=1 SV=1)	PF00230(MIP:Major intrinsic protein)
TRINITY_DN13611_c0_g1	6.0341	2.59314	0.000845065	0.0495351	yes	up	ACN40073.1(unknown [Picea sitchensis])	GO:0003700(molecular_function:transcription factor activity, sequence-specific DNA binding); GO:0005634(cellular_component:nucleus); GO:0003677(molecular_function:DNA binding)	K09286	EREBP		ENOG410YJV7(K:Transcription)	sp|O80337|EF100_ARATH(Ethylene-responsive transcription factor 1A OS=Arabidopsis thaliana OX=3702 GN=ERF1A PE=1 SV=2)	PF00847(AP2:AP2 domain)
TRINITY_DN32617_c0_g2	149.077	7.21991	0.000856038	0.0499672	yes	up	ADW94527.1(putative TIR-NBS-LRR protein [Pinus monticola])	GO:0007165(biological_process:signal transduction); GO:0043531(molecular_function:ADP binding)
TRINITY_DN5743_c0_g3	0.000553218	-10.8199	2.09847e-86	8.73342e-82	yes	down	OTG34128.1(putative reverse transcriptase domain, Zinc finger, CCHC-type, Aspartic peptidase domain protein [Helianthus annuus])	GO:0003964(molecular_function:RNA-directed DNA polymerase activity); GO:0004190(molecular_function:aspartic-type endopeptidase activity); GO:0008270(molecular_function:zinc ion binding); GO:0003676(molecular_function:nucleic acid binding)				ENOG410YF14(T:Signal transduction mechanisms); ENOG411046P(S:Function unknown)
TRINITY_DN5404_c0_g2	0.000430169	-11.1828	6.73715e-36	1.40193e-31	yes	down	THU65439.1(hypothetical protein C4D60_Mb05t03640 [Musa balbisiana])					ENOG410XNPA(S:Function unknown)	sp|Q7XI08|XB34_ORYSJ(Probable E3 ubiquitin-protein ligase XBOS34 OS=Oryza sativa subsp. japonica OX=39947 GN=XBOS34 PE=2 SV=1)	PF12796(Ank_2:Ankyrin repeats (3 copies)); PF00023(Ank:Ankyrin repeat); PF13606(Ank_3:Ankyrin repeat); PF13857(Ank_5:Ankyrin repeats (many copies))
TRINITY_DN6746_c0_g1	0.0393276	-4.66831	2.92561e-35	4.0586e-31	yes	down
TRINITY_DN22530_c0_g1	0.0135401	-6.20662	1.24953e-29	1.30007e-25	yes	down	ADB97926.1(thaumatin-like protein L2 [Pinus monticola])	GO:0006952(biological_process:defense response); GO:0016021(cellular_component:integral component of membrane); GO:0009607(biological_process:response to biotic stimulus); GO:1904550(biological_process:response to arachidonic acid)				ENOG410YD4X(K:Transcription)	sp|Q8H994|CRJ33_CRYJA(Pathogenesis-related thaumatin-like protein 3.3 (Fragment) OS=Cryptomeria japonica OX=3369 PE=1 SV=1)	PF00314(Thaumatin:Thaumatin family)
TRINITY_DN15133_c0_g1	0.0144536	-6.11242	1.9957e-28	1.66114e-24	yes	down	ABK20919.1(unknown [Picea sitchensis] >ABK21363.1 unknown [Picea sitchensis] >ABK21375.1 unknown [Picea sitchensis] >ABK22534.1 unknown [Picea sitchensis] >ABK22571.1 unknown [Picea sitchensis] >ABK22730.1 unknown [Picea sitchensis] >ABK24948.1 unknown [Picea sitchensis] >ABK25319.1 unknown [Picea sitchensis] >ABK25341.1 unknown [Picea sitchensis] >ABK25594.1 unknown [Picea sitchensis] >ABR16815.…							PF09072(TMA7:Translation machinery associated TMA7)
TRINITY_DN3952_c4_g2	0.0148443	-6.07394	2.84171e-25	1.9711e-21	yes	down	XP_029122201.1(uncharacterized protein LOC105050931 [Elaeis guineensis])	GO:0004674(molecular_function:protein serine/threonine kinase activity); GO:0016021(cellular_component:integral component of membrane); GO:0005524(molecular_function:ATP binding)				COG4886(S:Function unknown)	sp|Q9SD62|Y3471_ARATH(Putative receptor-like protein kinase At3g47110 OS=Arabidopsis thaliana OX=3702 GN=At3g47110 PE=3 SV=1)	PF00069(Pkinase:Protein kinase domain); PF07714(Pkinase_Tyr:Protein tyrosine kinase)
TRINITY_DN1538_c0_g1	0.0495819	-4.33404	8.60126e-24	5.11382e-20	yes	down	XP_028952647.1(uncharacterized protein LOC114822458 [Malus domestica])	GO:0015074(biological_process:DNA integration); GO:0005634(cellular_component:nucleus); GO:0004190(molecular_function:aspartic-type endopeptidase activity); GO:0003676(molecular_function:nucleic acid binding)						PF03732(Retrotrans_gag:Retrotransposon gag protein)
TRINITY_DN3246_c1_g3	0.00315551	-8.30791	2.77198e-23	1.44206e-19	yes	down	EPS58298.1(pyruvate decarboxylase, partial [Genlisea aurea])	GO:0003824(molecular_function:catalytic activity); GO:0000287(molecular_function:magnesium ion binding); GO:0016831(molecular_function:carboxy-lyase activity); GO:0016301(molecular_function:kinase activity); GO:0030976(molecular_function:thiamine pyrophosphate binding)	K01568	PDC, pdc	map00010(Glycolysis / Gluconeogenesis)	COG3961(G:Carbohydrate transport and metabolism); COG3961(H:Coenzyme transport and metabolism)	sp|P51846|PDC2_TOBAC(Pyruvate decarboxylase 2 OS=Nicotiana tabacum OX=4097 GN=PDC2 PE=2 SV=1)
TRINITY_DN58897_c0_g1	0.0398819	-4.64812	2.76488e-22	1.27854e-18	yes	down	ADJ53040.1(pathogenesis-related protein 10 [Pinus pinaster])	GO:0006952(biological_process:defense response); GO:0038023(molecular_function:signaling receptor activity); GO:0009738(biological_process:abscisic acid-activated signaling pathway); GO:0004864(molecular_function:protein phosphatase inhibitor activity); GO:0010427(molecular_function:abscisic acid binding)				ENOG410YZ38(S:Function unknown); ENOG410YV9R(S:Function unknown)	sp|Q05736|PR1_ASPOF(Pathogenesis-related protein 1 OS=Asparagus officinalis OX=4686 GN=PR1 PE=2 SV=1)	PF00407(Bet_v_1:Pathogenesis-related protein Bet v I family)
TRINITY_DN7379_c0_g1	0.0689833	-3.85761	3.32454e-22	1.38361e-18	yes	down
TRINITY_DN12449_c0_g2	0.0524499	-4.25292	2.44207e-20	9.23945e-17	yes	down	AHH02776.1(thaumatin-like protein [Pinus sylvestris])	GO:0009607(biological_process:response to biotic stimulus); GO:1904550(biological_process:response to arachidonic acid); GO:0016021(cellular_component:integral component of membrane); GO:0006952(biological_process:defense response); GO:0009651(biological_process:response to salt stress); GO:0010224(biological_process:response to UV-B)				ENOG410YD4X(S:Function unknown)	sp|Q8H995|CRJ32_CRYJA(Pathogenesis-related thaumatin-like protein 3.2 OS=Cryptomeria japonica OX=3369 PE=1 SV=1)	PF00314(Thaumatin:Thaumatin family)
TRINITY_DN648_c0_g1	0.061467	-4.02404	5.02316e-20	1.74211e-16	yes	down
TRINITY_DN4530_c0_g1	0.0590706	-4.08141	2.71954e-19	8.70628e-16	yes	down
TRINITY_DN26892_c0_g1	0.0447776	-4.48108	6.06489e-19	1.68272e-15	yes	down	XP_010416075.1(PREDICTED: inorganic pyrophosphatase 1-like [Camelina sativa])	GO:0046872(molecular_function:metal ion binding); GO:0016791(molecular_function:phosphatase activity)	K13248	PHOSPHO2	map00750(Vitamin B6 metabolism)	ENOG4111NAQ(S:Function unknown)	sp|Q9FZ62|PPSP2_ARATH(Inorganic pyrophosphatase 2 OS=Arabidopsis thaliana OX=3702 GN=At1g17710 PE=2 SV=1)	PF06888(Put_Phosphatase:Putative Phosphatase); PF12710(HAD:haloacid dehalogenase-like hydrolase)
TRINITY_DN4425_c2_g1	0.0265369	-5.23586	1.0785e-18	2.76201e-15	yes	down	ABK24841.1(unknown [Picea sitchensis])	GO:0004674(molecular_function:protein serine/threonine kinase activity); GO:0016021(cellular_component:integral component of membrane); GO:0005524(molecular_function:ATP binding); GO:0004672(molecular_function:protein kinase activity)				COG4886(S:Function unknown); COG0515(T:Signal transduction mechanisms)	sp|C0LGT6|EFR_ARATH(LRR receptor-like serine/threonine-protein kinase EFR OS=Arabidopsis thaliana OX=3702 GN=EFR PE=1 SV=1)	PF13855(LRR_8:Leucine rich repeat); PF12799(LRR_4:Leucine Rich repeats (2 copies)); PF08263(LRRNT_2:Leucine rich repeat N-terminal domain)
TRINITY_DN3684_c0_g1	0.116598	-3.10039	1.12822e-18	2.76201e-15	yes	down	ABK21572.1(unknown [Picea sitchensis])	GO:0046872(molecular_function:metal ion binding); GO:0016791(molecular_function:phosphatase activity)	K13248	PHOSPHO2	map00750(Vitamin B6 metabolism)	ENOG4111NAQ(S:Function unknown)	sp|Q9FZ62|PPSP2_ARATH(Inorganic pyrophosphatase 2 OS=Arabidopsis thaliana OX=3702 GN=At1g17710 PE=2 SV=1)	PF06888(Put_Phosphatase:Putative Phosphatase); PF12710(HAD:haloacid dehalogenase-like hydrolase)
TRINITY_DN11852_c0_g1	0.00295236	-8.40392	3.03794e-18	7.02405e-15	yes	down	ABK26383.1(unknown [Picea sitchensis])
TRINITY_DN87039_c0_g1	0.0376902	-4.72967	5.87359e-18	1.23275e-14	yes	down
TRINITY_DN12871_c0_g1	0.114634	-3.1249	5.92414e-18	1.23275e-14	yes	down	CAI56321.1(TPA: leucoanthocyanidin reductase [Pinus taeda])	GO:0033788(molecular_function:leucoanthocyanidin reductase activity)	K13081	LAR	map00941(Flavonoid biosynthesis)	ENOG410YEHW(S:Function unknown)	sp|Q84V83|LAR_DESUN(Leucoanthocyanidin reductase OS=Desmodium uncinatum OX=225101 GN=LAR PE=1 SV=1)	PF05368(NmrA:NmrA-like family); PF13460(NAD_binding_10:NAD(P)H-binding); PF01073(3Beta_HSD:3-beta hydroxysteroid dehydrogenase/isomerase family); PF01370(Epimerase:NAD dependent epimerase/dehydratase family); PF16363(GDP_Man_Dehyd:GDP-mannose 4,6 dehydratase)
TRINITY_DN12285_c0_g1	0.0845556	-3.56396	1.23137e-17	2.32942e-14	yes	down	XP_021622173.1(putative disease resistance protein At1g50180 [Manihot esculenta] >OAY40597.1 hypothetical protein MANES_09G034700 [Manihot esculenta])	GO:0043531(molecular_function:ADP binding)	K13457	RPM1, RPS3	map04626(Plant-pathogen interaction)	COG4886(S:Function unknown)	sp|Q38834|R13L4_ARATH(Disease resistance RPP13-like protein 4 OS=Arabidopsis thaliana OX=3702 GN=RPP13L4 PE=1 SV=2)	PF00931(NB-ARC:NB-ARC domain); PF13855(LRR_8:Leucine rich repeat); PF12799(LRR_4:Leucine Rich repeats (2 copies)); PF13191(AAA_16:AAA ATPase domain)
TRINITY_DN3919_c0_g1	0.0944472	-3.40435	2.09462e-17	3.63338e-14	yes	down	ABK26310.1(unknown [Picea sitchensis])	GO:0008171(molecular_function:O-methyltransferase activity)	K00545	COMT	map00965(Betalain biosynthesis); map00350(Tyrosine metabolism)	COG4122(S:Function unknown)	sp|F4ZGF2|COMTA_DANRE(Catechol O-methyltransferase A OS=Danio rerio OX=7955 GN=comta PE=1 SV=1)	PF13578(Methyltransf_24:Methyltransferase domain); PF01596(Methyltransf_3:O-methyltransferase)
TRINITY_DN1122_c0_g1	0.220704	-2.17982	2.09528e-17	3.63338e-14	yes	down	ABR18338.1(unknown [Picea sitchensis])	GO:0005737(cellular_component:cytoplasm); GO:0004470(molecular_function:malic enzyme activity); GO:0004473(molecular_function:malate dehydrogenase (decarboxylating) (NADP+) activity); GO:0051287(molecular_function:NAD binding); GO:0004471(molecular_function:malate dehydrogenase (decarboxylating) (NAD+) activity); GO:0008948(molecular_function:oxaloacetate decarboxylase activity); GO:0046872(molec…	K00029	E1.1.1.40, maeB	map00620(Pyruvate metabolism); map00710(Carbon fixation in photosynthetic organisms)	COG0281(C:Energy production and conversion)	sp|P12628|MAOX_PHAVU(NADP-dependent malic enzyme OS=Phaseolus vulgaris OX=3885 GN=ME1 PE=2 SV=1)	PF00390(malic:Malic enzyme, N-terminal domain); PF03949(Malic_M:Malic enzyme, NAD binding domain)
TRINITY_DN7841_c0_g1	0.0381157	-4.71347	3.51051e-17	5.84402e-14	yes	down
TRINITY_DN1534_c0_g1	0.0758175	-3.72132	1.67914e-16	2.68779e-13	yes	down	ABK27021.1(unknown [Picea sitchensis])	GO:0016301(molecular_function:kinase activity)				ENOG4111S35(S:Function unknown)		PF04720(PDDEXK_6:PDDEXK-like family of unknown function)
TRINITY_DN54731_c0_g2	0.0172003	-5.86142	5.98568e-16	8.89686e-13	yes	down	P30079.1(RecName: Full=Chalcone synthase; AltName: Full=Naringenin-chalcone synthase >CAA43166.1 chalcone synthase [Pinus sylvestris])	GO:0009058(biological_process:biosynthetic process); GO:0016210(molecular_function:naringenin-chalcone synthase activity); GO:0009813(biological_process:flavonoid biosynthetic process); GO:0016747(molecular_function:transferase activity, transferring acyl groups other than amino-acyl groups)	K00660	CHS	map04712(Circadian rhythm - plant); map00941(Flavonoid biosynthesis)	COG3424(Q:Secondary metabolites biosynthesis, transport and catabolism)	sp|P30079|CHSY_PINSY(Chalcone synthase OS=Pinus sylvestris OX=3349 GN=CHS PE=1 SV=1)	PF00195(Chal_sti_synt_N:Chalcone and stilbene synthases, N-terminal domain)
TRINITY_DN23468_c0_g1	0.230484	-2.11726	1.17247e-15	1.68261e-12	yes	down	ABK23056.1(unknown [Picea sitchensis])	GO:0031305(cellular_component:integral component of mitochondrial inner membrane); GO:0016021(cellular_component:integral component of membrane); GO:0005315(molecular_function:inorganic phosphate transmembrane transporter activity); GO:0035435(biological_process:phosphate ion transmembrane transport)	K15102	SLC25A3, PHC, PIC		ENOG410XPST(S:Function unknown)	sp|Q9FMU6|MPCP3_ARATH(Mitochondrial phosphate carrier protein 3, mitochondrial OS=Arabidopsis thaliana OX=3702 GN=MPT3 PE=1 SV=1)	PF00153(Mito_carr:Mitochondrial carrier protein)
TRINITY_DN10297_c0_g1	0.0752688	-3.7318	2.59853e-14	3.48857e-11	yes	down	ABK24773.1(unknown [Picea sitchensis] >ACN40161.1 unknown [Picea sitchensis])	GO:0007033(biological_process:vacuole organization); GO:0051213(molecular_function:dioxygenase activity); GO:0009753(biological_process:response to jasmonic acid); GO:0009611(biological_process:response to wounding); GO:0046872(molecular_function:metal ion binding); GO:0010023(biological_process:proanthocyanidin biosynthetic process); GO:0016491(molecular_function:oxidoreductase activity)	K05277	ANS	map00941(Flavonoid biosynthesis)	COG3491(S:Function unknown)	sp|O04274|LDOX_PERFR(Leucoanthocyanidin dioxygenase OS=Perilla frutescens OX=48386 GN=ANS PE=2 SV=1)	PF14226(DIOX_N:non-haem dioxygenase in morphine synthesis N-terminal)
TRINITY_DN110512_c0_g2	0.126983	-2.97729	2.97591e-14	3.87036e-11	yes	down
TRINITY_DN19767_c0_g1	0.0123583	-6.33838	4.348e-14	5.48348e-11	yes	down	XP_008779570.2(pyruvate decarboxylase 2-like, partial [Phoenix dactylifera])	GO:0000287(molecular_function:magnesium ion binding); GO:0005829(cellular_component:cytosol); GO:0030976(molecular_function:thiamine pyrophosphate binding); GO:0016831(molecular_function:carboxy-lyase activity)	K01568	PDC, pdc	map00010(Glycolysis / Gluconeogenesis)	COG3961(G:Carbohydrate transport and metabolism); COG3961(H:Coenzyme transport and metabolism)	sp|P51850|PDC1_PEA(Pyruvate decarboxylase 1 OS=Pisum sativum OX=3888 GN=PDC1 PE=2 SV=1)	PF02776(TPP_enzyme_N:Thiamine pyrophosphate enzyme, N-terminal TPP binding domain)
TRINITY_DN19548_c0_g3	0.000412413	-11.2436	5.77064e-14	7.0636e-11	yes	down								PF18284(DNA_meth_N:DNA methylase N-terminal domain)
TRINITY_DN18647_c0_g1	0.114949	-3.12094	1.23999e-13	1.43349e-10	yes	down	ABK23988.1(unknown [Picea sitchensis])
TRINITY_DN4393_c3_g1	0.140474	-2.83162	1.44385e-13	1.62406e-10	yes	down	ABK24731.1(unknown [Picea sitchensis])					ENOG41104G0(S:Function unknown); ENOG41113E7(S:Function unknown); ENOG410Z451(S:Function unknown)
TRINITY_DN11294_c1_g1	0.000540083	-10.8545	5.26759e-13	5.76912e-10	yes	down	XP_019085582.1(PREDICTED: uncharacterized protein LOC109126472 [Camelina sativa])	GO:0003964(molecular_function:RNA-directed DNA polymerase activity)				ENOG4111K5V(S:Function unknown)
TRINITY_DN21453_c0_g2	0.0504503	-4.30899	1.10889e-12	1.15529e-09	yes	down	CAD92856.1(peroxidase [Picea abies])	GO:0020037(molecular_function:heme binding); GO:0006979(biological_process:response to oxidative stress); GO:0005576(cellular_component:extracellular region); GO:0042744(biological_process:hydrogen peroxide catabolic process); GO:0009505(cellular_component:plant-type cell wall); GO:0046872(molecular_function:metal ion binding); GO:0004601(molecular_function:peroxidase activity); GO:0009506(cellul…	K00430	E1.11.1.7	map00940(Phenylpropanoid biosynthesis)	ENOG410ZMT4(G:Carbohydrate transport and metabolism)	sp|Q96520|PER12_ARATH(Peroxidase 12 OS=Arabidopsis thaliana OX=3702 GN=PER12 PE=1 SV=1)	PF00141(peroxidase:Peroxidase)
TRINITY_DN74005_c0_g8	0.237351	-2.07491	1.11038e-12	1.15529e-09	yes	down	OVA08671.1(Lipase [Macleaya cordata])	GO:0016787(molecular_function:hydrolase activity); GO:0016021(cellular_component:integral component of membrane); GO:0006629(biological_process:lipid metabolic process); GO:0005525(molecular_function:GTP binding)				ENOG410XPD2(G:Carbohydrate transport and metabolism)	sp|Q9SU71|EDSBC_ARATH(Protein EDS1B OS=Arabidopsis thaliana OX=3702 GN=EDS1B PE=1 SV=1)	PF01764(Lipase_3:Lipase (class 3))
TRINITY_DN43432_c0_g4	0.000585587	-10.7378	1.16734e-12	1.18493e-09	yes	down
TRINITY_DN3137_c0_g1	0.119674	-3.06281	1.38306e-12	1.30819e-09	yes	down	ADM74638.1(expansin-like protein, partial [Picea sitchensis] >ADM74644.1 expansin-like protein, partial [Picea sitchensis] >ADM74649.1 expansin-like protein, partial [Picea sitchensis] >ADM74652.1 expansin-like protein, partial [Picea sitchensis] >ADM74655.1 expansin-like protein, partial [Picea sitchensis] >ADM74659.1 expansin-like protein, partial [Picea sitchensis] >ADM74664.1 expansin-like pr…	GO:0016020(cellular_component:membrane); GO:0005576(cellular_component:extracellular region); GO:0019953(biological_process:sexual reproduction); GO:0009506(cellular_component:plasmodesma); GO:0009505(cellular_component:plant-type cell wall)				ENOG410YDTV(G:Carbohydrate transport and metabolism)	sp|Q9SVE5|EXLA2_ARATH(Expansin-like A2 OS=Arabidopsis thaliana OX=3702 GN=EXLA2 PE=2 SV=1)	PF01357(Pollen_allerg_1:Pollen allergen)
TRINITY_DN44438_c0_g1	0.121067	-3.04612	1.4582e-12	1.34861e-09	yes	down	RWR92630.1(Root cap [Cinnamomum micranthum f. kanehirae])					ENOG410YEEU(S:Function unknown); ENOG410XRN4(S:Function unknown)		PF06830(Root_cap:Root cap)
TRINITY_DN4788_c0_g3	0.000614988	-10.6672	1.72471e-12	1.56041e-09	yes	down
TRINITY_DN35589_c0_g1	0.000603541	-10.6943	3.20089e-12	2.77531e-09	yes	down	ACN40032.1(unknown [Picea sitchensis])	GO:0007165(biological_process:signal transduction); GO:0043531(molecular_function:ADP binding)					sp|Q40392|TMVRN_NICGU(TMV resistance protein N OS=Nicotiana glutinosa OX=35889 GN=N PE=1 SV=1)	PF01582(TIR:TIR domain); PF00931(NB-ARC:NB-ARC domain); PF13676(TIR_2:TIR domain); PF13191(AAA_16:AAA ATPase domain); PF13401(AAA_22:AAA domain); PF05729(NACHT:NACHT domain)
TRINITY_DN1767_c0_g1	0.22599	-2.14567	3.14424e-12	2.77531e-09	yes	down	ABR16661.1(unknown [Picea sitchensis])	GO:0050662(molecular_function:coenzyme binding); GO:0009247(biological_process:glycolipid biosynthetic process); GO:0008146(molecular_function:sulfotransferase activity); GO:0003824(molecular_function:catalytic activity); GO:0016036(biological_process:cellular response to phosphate starvation); GO:0008270(molecular_function:zinc ion binding); GO:0009507(cellular_component:chloroplast)	K06118	SQD1, sqdB	map00520(Amino sugar and nucleotide sugar metabolism); map00561(Glycerolipid metabolism)	COG1087(M:Cell wall/membrane/envelope biogenesis)	sp|O48917|SQD1_ARATH(UDP-sulfoquinovose synthase, chloroplastic OS=Arabidopsis thaliana OX=3702 GN=SQD1 PE=1 SV=1)	PF01370(Epimerase:NAD dependent epimerase/dehydratase family); PF16363(GDP_Man_Dehyd:GDP-mannose 4,6 dehydratase)
TRINITY_DN45923_c0_g1	0.0177277	-5.81785	3.5649e-12	3.02784e-09	yes	down	ABK21362.1(unknown [Picea sitchensis] >ABK23523.1 unknown [Picea sitchensis])	GO:0016787(molecular_function:hydrolase activity)
TRINITY_DN1528_c0_g1	0.000632458	-10.6267	4.13159e-12	3.43897e-09	yes	down	ADW94528.1(putative truncated TIR-NBS-LRR protein [Pinus monticola])	GO:0007165(biological_process:signal transduction); GO:0043531(molecular_function:ADP binding)					sp|Q9SZ66|DSC1_ARATH(Disease resistance-like protein DSC1 OS=Arabidopsis thaliana OX=3702 GN=DSC1 PE=1 SV=1)	PF00931(NB-ARC:NB-ARC domain); PF13855(LRR_8:Leucine rich repeat); PF12799(LRR_4:Leucine Rich repeats (2 copies)); PF05729(NACHT:NACHT domain)
TRINITY_DN93_c0_g1	0.0037917	-8.04294	4.25466e-12	3.47197e-09	yes	down	AFG59250.1(hypothetical protein 0_11428_01, partial [Pinus taeda] >AFG59251.1 hypothetical protein 0_11428_01, partial [Pinus taeda] >AFG59252.1 hypothetical protein 0_11428_01, partial [Pinus taeda] >AFG59253.1 hypothetical protein 0_11428_01, partial [Pinus taeda] >AFG59254.1 hypothetical protein 0_11428_01, partial [Pinus taeda] >AFG59255.1 hypothetical protein 0_11428_01, partial [Pinus taeda…
TRINITY_DN12892_c2_g1	0.00697446	-7.1637	5.46203e-12	4.28903e-09	yes	down
TRINITY_DN15984_c0_g2	0.059991	-4.05911	5.81451e-12	4.48126e-09	yes	down	ABK21072.1(unknown [Picea sitchensis])	GO:0009058(biological_process:biosynthetic process); GO:0016747(molecular_function:transferase activity, transferring acyl groups other than amino-acyl groups)	K13231;K00660	STS;CHS	map04712(Circadian rhythm - plant); map00941(Flavonoid biosynthesis); map00945(Stilbenoid, diarylheptanoid and gingerol biosynthesis)	COG3424(Q:Secondary metabolites biosynthesis, transport and catabolism)	sp|Q9M5M0|CHS7_PICMA(Chalcone synthase 7 OS=Picea mariana OX=3335 GN=CSF7 PE=2 SV=1)	PF02797(Chal_sti_synt_C:Chalcone and stilbene synthases, C-terminal domain); PF08541(ACP_syn_III_C:3-Oxoacyl-[acyl-carrier-protein (ACP)] synthase III C terminal)
TRINITY_DN2092_c0_g2	0.175273	-2.51233	6.87528e-12	5.20246e-09	yes	down	APA32587.1(arogenate dehydratase [Pinus pinaster])	GO:0047769(molecular_function:arogenate dehydratase activity); GO:0004664(molecular_function:prephenate dehydratase activity); GO:0009094(biological_process:L-phenylalanine biosynthetic process); GO:0004106(molecular_function:chorismate mutase activity); GO:0009570(cellular_component:chloroplast stroma)	K05359	ADT, PDT	map00400(Phenylalanine, tyrosine and tryptophan biosynthesis)	COG0077(E:Amino acid transport and metabolism)	sp|Q9SSE7|AROD2_ARATH(Arogenate dehydratase/prephenate dehydratase 2, chloroplastic OS=Arabidopsis thaliana OX=3702 GN=ADT2 PE=1 SV=1)	PF00800(PDT:Prephenate dehydratase)
TRINITY_DN112389_c0_g2	0.19059	-2.39146	8.68559e-12	6.45495e-09	yes	down	XP_024196905.1(uncharacterized protein LOC112200125 isoform X1 [Rosa chinensis])
TRINITY_DN2202_c0_g1	0.000747721	-10.3852	9.25944e-12	6.76069e-09	yes	down
TRINITY_DN4084_c0_g1	0.00068739	-10.5066	1.0071e-11	7.22644e-09	yes	down
TRINITY_DN8622_c1_g1	0.000745573	-10.3894	1.08233e-11	7.63468e-09	yes	down
TRINITY_DN49135_c0_g1	0.0164693	-5.92408	1.46346e-11	1.0151e-08	yes	down								PF00385(Chromo:Chromo (CHRromatin Organisation MOdifier) domain)
TRINITY_DN1062_c0_g1	0.0153392	-6.02663	1.5705e-11	1.05421e-08	yes	down
TRINITY_DN1482_c1_g1	0.0226906	-5.46176	3.12717e-11	2.03354e-08	yes	down	AMR43650.1(transmembrane protein 2 [Pinus massoniana])	GO:0006817(biological_process:phosphate ion transport); GO:0016021(cellular_component:integral component of membrane); GO:0005315(molecular_function:inorganic phosphate transmembrane transporter activity); GO:0022857(molecular_function:transmembrane transporter activity)	K08176	PHO84		ENOG410ZVN7(G:Carbohydrate transport and metabolism)	sp|Q8GYF4|PHT15_ARATH(Probable inorganic phosphate transporter 1-5 OS=Arabidopsis thaliana OX=3702 GN=PHT1-5 PE=2 SV=2)	PF00083(Sugar_tr:Sugar (and other) transporter); PF07690(MFS_1:Major Facilitator Superfamily)
TRINITY_DN53469_c0_g1	0.000819486	-10.253	4.40015e-11	2.81731e-08	yes	down
TRINITY_DN6207_c0_g1	0.232072	-2.10736	4.87162e-11	3.07192e-08	yes	down	ADE77962.1(unknown [Picea sitchensis])					ENOG411074W(S:Function unknown)	sp|Q9M015|Y5161_ARATH(Uncharacterized protein At5g01610 OS=Arabidopsis thaliana OX=3702 GN=At5g01610 PE=1 SV=1)	PF04398(DUF538:Protein of unknown function, DUF538)
TRINITY_DN9050_c0_g2	0.000915089	-10.0938	5.288e-11	3.28472e-08	yes	down
TRINITY_DN16982_c1_g1	0.0138655	-6.17235	7.30919e-11	4.47344e-08	yes	down	KUM45796.1(hypothetical protein ABT39_MTgene2364 (mitochondrion) [Picea glauca])	GO:0006637(biological_process:acyl-CoA metabolic process); GO:0047617(molecular_function:acyl-CoA hydrolase activity); GO:0005739(cellular_component:mitochondrion)
TRINITY_DN7139_c0_g1	0.015711	-5.99208	9.4998e-11	5.7299e-08	yes	down
TRINITY_DN601_c0_g1	0.00104242	-9.90584	1.2022e-10	7.1476e-08	yes	down	ABR18473.1(unknown [Picea sitchensis])	GO:0043531(molecular_function:ADP binding)	K13459	RPS2	map04626(Plant-pathogen interaction)	COG4886(S:Function unknown)	sp|Q9LMP6|DRL3_ARATH(Probable disease resistance protein At1g15890 OS=Arabidopsis thaliana OX=3702 GN=At1g15890 PE=3 SV=2)	PF00931(NB-ARC:NB-ARC domain); PF12799(LRR_4:Leucine Rich repeats (2 copies)); PF13855(LRR_8:Leucine rich repeat); PF05729(NACHT:NACHT domain)
TRINITY_DN4560_c0_g1	0.0112106	-6.47899	1.24204e-10	7.21598e-08	yes	down
TRINITY_DN12579_c0_g2	0.00568594	-7.45838	1.41276e-10	7.83949e-08	yes	down
TRINITY_DN2303_c0_g1	0.212194	-2.23654	1.85849e-10	1.01772e-07	yes	down	XP_021612270.1(extracellular ribonuclease LE-like [Manihot esculenta] >OAY50024.1 hypothetical protein MANES_05G102500 [Manihot esculenta])	GO:0033897(molecular_function:ribonuclease T2 activity); GO:0003723(molecular_function:RNA binding)	K01166	E3.1.27.1		ENOG4111M7G(S:Function unknown)	sp|P42813|RNS1_ARATH(Ribonuclease 1 OS=Arabidopsis thaliana OX=3702 GN=RNS1 PE=1 SV=1)	PF00445(Ribonuclease_T2:Ribonuclease T2 family)
TRINITY_DN22175_c0_g1	0.00941976	-6.73009	2.09202e-10	1.13073e-07	yes	down
TRINITY_DN9779_c0_g5	0.282962	-1.82132	2.31184e-10	1.23352e-07	yes	down	XP_010049854.1(PREDICTED: monogalactosyldiacylglycerol synthase, chloroplastic [Eucalyptus grandis] >KCW82654.1 hypothetical protein EUGRSUZ_C04035 [Eucalyptus grandis])	GO:0031969(cellular_component:chloroplast membrane); GO:0016758(molecular_function:transferase activity, transferring hexosyl groups); GO:0009247(biological_process:glycolipid biosynthetic process); GO:0046509(molecular_function:1,2-diacylglycerol 3-beta-galactosyltransferase activity)	K03715	MGD	map00561(Glycerolipid metabolism)	COG0707(S:Function unknown)	sp|P93115|MGDG_CUCSA(Monogalactosyldiacylglycerol synthase, chloroplastic OS=Cucumis sativus OX=3659 PE=1 SV=1)	PF04101(Glyco_tran_28_C:Glycosyltransferase family 28 C-terminal domain); PF13692(Glyco_trans_1_4:Glycosyl transferases group 1)
TRINITY_DN45_c0_g2	0.0011636	-9.74719	3.45354e-10	1.81936e-07	yes	down	ACN40798.1(unknown [Picea sitchensis])	GO:0061630(molecular_function:ubiquitin protein ligase activity)	K11982	RNF115_126				PF14369(zinc_ribbon_9:zinc-ribbon)
TRINITY_DN1128_c2_g2	0.00122781	-9.6697	4.39095e-10	2.28428e-07	yes	down
TRINITY_DN78845_c0_g1	0.00154446	-9.33868	5.36756e-10	2.72423e-07	yes	down
TRINITY_DN7648_c0_g1	0.00131329	-9.5726	7.47746e-10	3.74936e-07	yes	down	ABK26480.1(unknown [Picea sitchensis])	GO:0030246(molecular_function:carbohydrate binding); GO:0043531(molecular_function:ADP binding); GO:0007165(biological_process:signal transduction)				ENOG410Y7QC(S:Function unknown); ENOG4111KSN(S:Function unknown)	sp|F4HQX1|JAL3_ARATH(Jacalin-related lectin 3 OS=Arabidopsis thaliana OX=3702 GN=JAL3 PE=2 SV=1)	PF01582(TIR:TIR domain); PF13676(TIR_2:TIR domain)
TRINITY_DN72355_c0_g1	0.0115216	-6.43951	7.89927e-10	3.91371e-07	yes	down	AFG59250.1(hypothetical protein 0_11428_01, partial [Pinus taeda] >AFG59251.1 hypothetical protein 0_11428_01, partial [Pinus taeda] >AFG59252.1 hypothetical protein 0_11428_01, partial [Pinus taeda] >AFG59253.1 hypothetical protein 0_11428_01, partial [Pinus taeda] >AFG59254.1 hypothetical protein 0_11428_01, partial [Pinus taeda] >AFG59255.1 hypothetical protein 0_11428_01, partial [Pinus taeda…	GO:0003964(molecular_function:RNA-directed DNA polymerase activity); GO:0004523(molecular_function:RNA-DNA hybrid ribonuclease activity); GO:0003676(molecular_function:nucleic acid binding)				ENOG410Y65V(C:Energy production and conversion)		PF13966(zf-RVT:zinc-binding in reverse transcriptase)
TRINITY_DN1105_c0_g1	0.220577	-2.18065	9.29523e-10	4.55116e-07	yes	down	ABK22686.1(unknown [Picea sitchensis])	GO:0005634(cellular_component:nucleus); GO:0016480(biological_process:negative regulation of transcription from RNA polymerase III promoter)				COG5046(K:Transcription)	sp|A5D9C6|MAF1_BOVIN(Repressor of RNA polymerase III transcription MAF1 homolog OS=Bos taurus OX=9913 GN=MAF1 PE=2 SV=1)	PF09174(Maf1:Maf1 regulator)
TRINITY_DN20328_c0_g2	0.0463119	-4.43247	1.12312e-09	5.37265e-07	yes	down
TRINITY_DN8134_c0_g2	0.00116727	-9.74264	1.22526e-09	5.79464e-07	yes	down
TRINITY_DN2880_c2_g1	0.00139649	-9.48397	1.58597e-09	7.17444e-07	yes	down								PF12799(LRR_4:Leucine Rich repeats (2 copies)); PF13855(LRR_8:Leucine rich repeat)
TRINITY_DN27340_c0_g1	0.0067794	-7.20463	1.67014e-09	7.47398e-07	yes	down								PF06156(YabA:Initiation control protein YabA)
TRINITY_DN14091_c0_g2	0.247682	-2.01344	1.72115e-09	7.54007e-07	yes	down	ABR16225.1(unknown [Picea sitchensis])	GO:0042732(biological_process:D-xylose metabolic process); GO:0005794(cellular_component:Golgi apparatus); GO:0005783(cellular_component:endoplasmic reticulum); GO:0016021(cellular_component:integral component of membrane); GO:0005774(cellular_component:vacuolar membrane); GO:0046872(molecular_function:metal ion binding); GO:0009045(molecular_function:xylose isomerase activity)	K01805	xylA	map00040(Pentose and glucuronate interconversions); map00051(Fructose and mannose metabolism)	COG2115(G:Carbohydrate transport and metabolism)	sp|Q40082|XYLA_HORVU(Xylose isomerase OS=Hordeum vulgare OX=4513 GN=XYLA PE=1 SV=1)
TRINITY_DN149613_c0_g1	0.182027	-2.45778	1.71152e-09	7.54007e-07	yes	down	XP_029123290.1(jacalin-related lectin 3 [Elaeis guineensis])	GO:0030246(molecular_function:carbohydrate binding)				ENOG4111KSN(S:Function unknown); ENOG410Y7QC(S:Function unknown)	sp|F4HQX1|JAL3_ARATH(Jacalin-related lectin 3 OS=Arabidopsis thaliana OX=3702 GN=JAL3 PE=2 SV=1)	PF01419(Jacalin:Jacalin-like lectin domain)
TRINITY_DN18909_c0_g2	0.0333696	-4.90532	1.97632e-09	8.47942e-07	yes	down	ABR16696.1(unknown [Picea sitchensis])	GO:0003700(molecular_function:transcription factor activity, sequence-specific DNA binding)
TRINITY_DN1332_c0_g1	0.232589	-2.10415	2.09096e-09	8.87976e-07	yes	down	EOX96302.1(SPX domain gene 3 [Theobroma cacao])	GO:0016036(biological_process:cellular response to phosphate starvation)				COG5036(P:Inorganic ion transport and metabolism); ENOG410YBCG(O:Posttranslational modification, protein turnover, chaperones)	sp|B8B4D0|SPX1_ORYSI(SPX domain-containing protein 1 OS=Oryza sativa subsp. indica OX=39946 GN=SPX1 PE=3 SV=1)
TRINITY_DN5782_c1_g1	0.00150462	-9.37639	2.35594e-09	9.90399e-07	yes	down	ADE75657.1(unknown [Picea sitchensis])	GO:0007165(biological_process:signal transduction); GO:0043531(molecular_function:ADP binding)						PF12799(LRR_4:Leucine Rich repeats (2 copies)); PF13855(LRR_8:Leucine rich repeat); PF13306(LRR_5:BspA type Leucine rich repeat region (6 copies))
TRINITY_DN4283_c0_g2	0.0760181	-3.71751	2.60657e-09	1.0848e-06	yes	down	KUM50084.1(hypothetical protein ABT39_MTgene3312 (mitochondrion) [Picea glauca])	GO:0005739(cellular_component:mitochondrion)
TRINITY_DN3479_c1_g2	0.00127668	-9.61339	2.83817e-09	1.16949e-06	yes	down	XP_027173264.1(potassium channel AKT1-like [Coffea eugenioides])	GO:0048767(biological_process:root hair elongation); GO:0009414(biological_process:response to water deprivation); GO:0016021(cellular_component:integral component of membrane); GO:0016301(molecular_function:kinase activity); GO:0090333(biological_process:regulation of stomatal closure); GO:0005249(molecular_function:voltage-gated potassium channel activity); GO:0009651(biological_process:respons…				ENOG410XPSE(U:Intracellular trafficking, secretion, and vesicular transport)	sp|Q39128|KAT1_ARATH(Potassium channel KAT1 OS=Arabidopsis thaliana OX=3702 GN=KAT1 PE=1 SV=2)	PF07885(Ion_trans_2:Ion channel); PF00520(Ion_trans:Ion transport protein)
TRINITY_DN43679_c0_g1	0.033856	-4.88444	3.0052e-09	1.21428e-06	yes	down
TRINITY_DN3295_c0_g1	0.317807	-1.65378	3.50096e-09	1.40099e-06	yes	down	ABR18318.1(unknown [Picea sitchensis])					ENOG410ZI8H(S:Function unknown)	sp|Q9CAJ9|Y1385_ARATH(BTB/POZ domain-containing protein At1g63850 OS=Arabidopsis thaliana OX=3702 GN=At1g63850 PE=1 SV=1)
TRINITY_DN7235_c0_g1	0.110222	-3.18151	3.67815e-09	1.4504e-06	yes	down
TRINITY_DN2132_c0_g1	0.0869474	-3.52371	4.4914e-09	1.74694e-06	yes	down
TRINITY_DN2677_c2_g1	0.00152593	-9.35609	4.65549e-09	1.794e-06	yes	down	ADE76810.1(unknown [Picea sitchensis])	GO:0007165(biological_process:signal transduction); GO:0043531(molecular_function:ADP binding)					sp|Q9FHF0|RPS4B_ARATH(Disease resistance protein RPS4B OS=Arabidopsis thaliana OX=3702 GN=RPS4B PE=1 SV=1)	PF12799(LRR_4:Leucine Rich repeats (2 copies)); PF13855(LRR_8:Leucine rich repeat)
TRINITY_DN1816_c0_g2	0.00159707	-9.29036	4.79706e-09	1.8316e-06	yes	down	XP_016728227.1(PREDICTED: protein LAZ1-like [Gossypium hirsutum] >XP_017631854.1 PREDICTED: protein LAZ1-like isoform X1 [Gossypium arboreum] >KHG11431.1 Transmembrane protein [Gossypium arboreum])	GO:0016021(cellular_component:integral component of membrane); GO:0009626(biological_process:plant-type hypersensitive response)				ENOG410XQ3V(S:Function unknown)	sp|F4JTN2|LAZ1_ARATH(Protein LAZ1 OS=Arabidopsis thaliana OX=3702 GN=LAZ1 PE=1 SV=1)
TRINITY_DN5241_c0_g1	0.0833203	-3.58519	5.16224e-09	1.95311e-06	yes	down	ACN39861.1(unknown [Picea sitchensis])	GO:0007165(biological_process:signal transduction); GO:0043531(molecular_function:ADP binding); GO:0003677(molecular_function:DNA binding)				ENOG4112BMQ(S:Function unknown); COG5224(S:Function unknown)	sp|F4JT80|RPP2B_ARATH(Disease resistance protein RPP2B OS=Arabidopsis thaliana OX=3702 GN=RPP2B PE=1 SV=2)	PF00931(NB-ARC:NB-ARC domain); PF05729(NACHT:NACHT domain); PF13855(LRR_8:Leucine rich repeat)
TRINITY_DN30138_c0_g1	0.0014351	-9.44464	5.5296e-09	2.07325e-06	yes	down
TRINITY_DN173_c1_g1	0.0018254	-9.09757	6.58012e-09	2.43346e-06	yes	down
TRINITY_DN5055_c0_g1	0.208217	-2.26384	6.60727e-09	2.43346e-06	yes	down	ABR18365.1(unknown [Picea sitchensis])	GO:0050662(molecular_function:coenzyme binding); GO:0050661(molecular_function:NADP binding); GO:0016854(molecular_function:racemase and epimerase activity); GO:0033729(molecular_function:anthocyanidin reductase activity); GO:0009813(biological_process:flavonoid biosynthetic process); GO:0003824(molecular_function:catalytic activity); GO:0016491(molecular_function:oxidoreductase activity)	K21102;K08695	ANR;ANR	map00941(Flavonoid biosynthesis)	COG0451(M:Cell wall/membrane/envelope biogenesis)	sp|Q5XLY0|ANR_GINBI(Putative anthocyanidin reductase OS=Ginkgo biloba OX=3311 PE=2 SV=1)	PF01370(Epimerase:NAD dependent epimerase/dehydratase family); PF16363(GDP_Man_Dehyd:GDP-mannose 4,6 dehydratase); PF01073(3Beta_HSD:3-beta hydroxysteroid dehydrogenase/isomerase family); PF07993(NAD_binding_4:Male sterility protein); PF13460(NAD_binding_10:NAD(P)H-binding); PF05368(NmrA:NmrA-like family); PF08659(KR:KR domain)
TRINITY_DN6598_c0_g2	0.0147482	-6.08332	1.57417e-08	5.64773e-06	yes	down	ABR18194.1(unknown [Picea sitchensis])	GO:0007165(biological_process:signal transduction); GO:0043531(molecular_function:ADP binding)					sp|Q40392|TMVRN_NICGU(TMV resistance protein N OS=Nicotiana glutinosa OX=35889 GN=N PE=1 SV=1)	PF01582(TIR:TIR domain); PF00931(NB-ARC:NB-ARC domain); PF13676(TIR_2:TIR domain); PF05729(NACHT:NACHT domain); PF13401(AAA_22:AAA domain); PF13173(AAA_14:AAA domain)
TRINITY_DN493_c0_g7	0.0107322	-6.54191	1.74524e-08	6.20798e-06	yes	down	ABR16103.1(unknown [Picea sitchensis])	GO:0043531(molecular_function:ADP binding)				ENOG410Y7SX(S:Function unknown)	sp|Q9SZA7|DRL29_ARATH(Probable disease resistance protein At4g33300 OS=Arabidopsis thaliana OX=3702 GN=At4g33300 PE=2 SV=3)	PF00931(NB-ARC:NB-ARC domain)
TRINITY_DN4788_c0_g2	0.00195179	-9.00098	1.76802e-08	6.2357e-06	yes	down
TRINITY_DN13715_c0_g5	0.00185674	-9.07301	1.94139e-08	6.78964e-06	yes	down
TRINITY_DN3223_c0_g2	0.256302	-1.96409	2.00341e-08	6.94815e-06	yes	down	RWR92800.1(Metallophos domain-containing protein [Cinnamomum micranthum f. kanehirae])	GO:0016787(molecular_function:hydrolase activity); GO:0016021(cellular_component:integral component of membrane)				ENOG410XT8B(S:Function unknown)		PF00149(Metallophos:Calcineurin-like phosphoesterase)
TRINITY_DN2530_c0_g1	0.00198839	-8.97419	2.16991e-08	7.46342e-06	yes	down
TRINITY_DN913_c0_g2	0.147637	-2.75988	2.19066e-08	7.46881e-06	yes	down	PON82108.1(hypothetical protein TorRG33x02_221030 [Trema orientale])					ENOG410ZD9Y(S:Function unknown)	sp|Q6NMJ2|OLE96_ARATH(Pollen-specific protein-like At4g18596 OS=Arabidopsis thaliana OX=3702 GN=At4g18596 PE=2 SV=1)	PF01190(Pollen_Ole_e_I:Pollen proteins Ole e I like)
TRINITY_DN8115_c0_g1	0.00200128	-8.96486	2.20737e-08	7.46881e-06	yes	down
TRINITY_DN7939_c2_g4	0.00186443	-9.06705	2.55889e-08	8.58836e-06	yes	down	ABK25020.1(unknown [Picea sitchensis])
TRINITY_DN3305_c0_g1	0.0643508	-3.9579	2.66372e-08	8.86869e-06	yes	down	GAV80257.1(Put_Phosphatase domain-containing protein [Cephalotus follicularis])	GO:0046872(molecular_function:metal ion binding); GO:0016791(molecular_function:phosphatase activity)	K13248	PHOSPHO2	map00750(Vitamin B6 metabolism)	ENOG4111NAQ(S:Function unknown)	sp|Q9FZ62|PPSP2_ARATH(Inorganic pyrophosphatase 2 OS=Arabidopsis thaliana OX=3702 GN=At1g17710 PE=2 SV=1)	PF06888(Put_Phosphatase:Putative Phosphatase)
TRINITY_DN7751_c0_g2	0.382158	-1.38776	2.90506e-08	9.51991e-06	yes	down	XP_008790911.1(phospho-2-dehydro-3-deoxyheptonate aldolase 1, chloroplastic-like [Phoenix dactylifera])	GO:0009423(biological_process:chorismate biosynthetic process); GO:0003849(molecular_function:3-deoxy-7-phosphoheptulonate synthase activity); GO:0009507(cellular_component:chloroplast); GO:0009073(biological_process:aromatic amino acid family biosynthetic process)	K01626	E2.5.1.54, aroF, aroG, aroH	map00400(Phenylalanine, tyrosine and tryptophan biosynthesis)	COG3200(E:Amino acid transport and metabolism)	sp|P21357|AROF_SOLTU(Phospho-2-dehydro-3-deoxyheptonate aldolase 1, chloroplastic OS=Solanum tuberosum OX=4113 GN=SHKA PE=1 SV=2)	PF01474(DAHP_synth_2:Class-II DAHP synthetase family)
TRINITY_DN6052_c0_g3	0.0021664	-8.85049	3.93559e-08	1.27962e-05	yes	down	XP_020687148.1(uncharacterized protein LOC110102962 [Dendrobium catenatum])							PF14111(DUF4283:Domain of unknown function (DUF4283))
TRINITY_DN7833_c0_g1	0.035596	-4.81214	4.17201e-08	1.34597e-05	yes	down
TRINITY_DN4144_c0_g1	0.301251	-1.73096	4.3321e-08	1.38687e-05	yes	down	ABK22120.1(unknown [Picea sitchensis])	GO:0045552(molecular_function:dihydrokaempferol 4-reductase activity); GO:0003824(molecular_function:catalytic activity); GO:0016021(cellular_component:integral component of membrane); GO:0050662(molecular_function:coenzyme binding)	K13082	DFR	map00941(Flavonoid biosynthesis)	COG0451(M:Cell wall/membrane/envelope biogenesis)	sp|Q9XES5|DFRA_MALDO(Bifunctional dihydroflavonol 4-reductase/flavanone 4-reductase OS=Malus domestica OX=3750 GN=DFR PE=1 SV=1)	PF01370(Epimerase:NAD dependent epimerase/dehydratase family); PF07993(NAD_binding_4:Male sterility protein); PF01073(3Beta_HSD:3-beta hydroxysteroid dehydrogenase/isomerase family)
TRINITY_DN60006_c0_g1	0.168661	-2.5678	4.709e-08	1.48469e-05	yes	down	ABK21968.1(unknown [Picea sitchensis])	GO:0016021(cellular_component:integral component of membrane); GO:0009507(cellular_component:chloroplast); GO:0015743(biological_process:malate transport); GO:0009705(cellular_component:plant-type vacuole membrane)				ENOG410XR8V(H:Coenzyme transport and metabolism); ENOG4111WX6(S:Function unknown)		PF07534(TLD:TLD)
TRINITY_DN3664_c0_g1	0.276728	-1.85346	4.87187e-08	1.52449e-05	yes	down	ABK25020.1(unknown [Picea sitchensis])	GO:0043531(molecular_function:ADP binding)
TRINITY_DN53667_c0_g1	0.00221772	-8.81671	5.19944e-08	1.61485e-05	yes	down								PF13855(LRR_8:Leucine rich repeat); PF12799(LRR_4:Leucine Rich repeats (2 copies))
TRINITY_DN71395_c0_g1	0.00211017	-8.88843	6.29647e-08	1.94109e-05	yes	down								PF02157(Man-6-P_recep:Mannose-6-phosphate receptor)
TRINITY_DN24633_c0_g1	0.154666	-2.69277	6.79574e-08	2.0796e-05	yes	down	ABK22812.1(unknown [Picea sitchensis])	GO:0004674(molecular_function:protein serine/threonine kinase activity); GO:0005524(molecular_function:ATP binding); GO:0004672(molecular_function:protein kinase activity)	K04515	CAMK2		ENOG410XRMJ(T:Signal transduction mechanisms)	sp|Q8W490|PEPK2_ARATH(Serine/threonine-protein kinase PEPKR2 OS=Arabidopsis thaliana OX=3702 GN=PEPKR2 PE=2 SV=1)	PF00069(Pkinase:Protein kinase domain); PF07714(Pkinase_Tyr:Protein tyrosine kinase); PF17667(Pkinase_fungal:Fungal protein kinase); PF06293(Kdo:Lipopolysaccharide kinase (Kdo/WaaP) family)
TRINITY_DN17192_c0_g1	0.00932344	-6.74492	6.89907e-08	2.09581e-05	yes	down	ABK24675.1(unknown [Picea sitchensis] >AEN84250.1 chalcone synthase, partial [Picea sitchensis])	GO:0009058(biological_process:biosynthetic process); GO:0016210(molecular_function:naringenin-chalcone synthase activity); GO:0016747(molecular_function:transferase activity, transferring acyl groups other than amino-acyl groups)	K13231	STS	map00945(Stilbenoid, diarylheptanoid and gingerol biosynthesis)	COG3424(C:Energy production and conversion)	sp|O65872|CHSY_PINST(Chalcone synthase OS=Pinus strobus OX=3348 GN=CHS PE=2 SV=1)	PF02797(Chal_sti_synt_C:Chalcone and stilbene synthases, C-terminal domain)
TRINITY_DN18390_c0_g2	0.0383818	-4.70343	7.32131e-08	2.19358e-05	yes	down
TRINITY_DN26779_c0_g1	0.0878086	-3.50949	7.32633e-08	2.19358e-05	yes	down	KVH98085.1(Concanavalin A-like lectin/glucanase, subgroup [Cynara cardunculus var. scolymus])	GO:0016021(cellular_component:integral component of membrane); GO:0005886(cellular_component:plasma membrane); GO:0030246(molecular_function:carbohydrate binding); GO:0004674(molecular_function:protein serine/threonine kinase activity); GO:0004672(molecular_function:protein kinase activity); GO:0005524(molecular_function:ATP binding)	K04730	IRAK1		COG4886(S:Function unknown)	sp|Q9ZUI0|Y2241_ARATH(Putative leucine-rich repeat receptor-like serine/threonine-protein kinase At2g24130 OS=Arabidopsis thaliana OX=3702 GN=At2g24130 PE=3 SV=1)	PF07714(Pkinase_Tyr:Protein tyrosine kinase); PF00069(Pkinase:Protein kinase domain)
TRINITY_DN1706_c0_g1	0.213321	-2.2289	7.62219e-08	2.25361e-05	yes	down	ABK25155.1(unknown [Picea sitchensis])	GO:0016021(cellular_component:integral component of membrane); GO:0009055(molecular_function:electron carrier activity)				ENOG410YX7S(S:Function unknown); COG0515(T:Signal transduction mechanisms)		PF02298(Cu_bind_like:Plastocyanin-like domain)
TRINITY_DN7654_c0_g1	0.00133869	-9.54496	8.12418e-08	2.38107e-05	yes	down
TRINITY_DN9101_c0_g1	0.00929883	-6.74873	8.23443e-08	2.39651e-05	yes	down	ABK23959.1(unknown [Picea sitchensis])	GO:0005634(cellular_component:nucleus); GO:0046982(molecular_function:protein heterodimerization activity); GO:0016021(cellular_component:integral component of membrane)	K08066	NFYC		COG5208(K:Transcription)	sp|Q9ZVL3|NFYC3_ARATH(Nuclear transcription factor Y subunit C-3 OS=Arabidopsis thaliana OX=3702 GN=NFYC3 PE=1 SV=1)
TRINITY_DN6454_c0_g1	0.0352074	-4.82798	8.45383e-08	2.44327e-05	yes	down	AFU73869.1(putative monofunctional diterpene synthase [Pinus banksiana])	GO:0052678(molecular_function:levopimaradiene synthase activity); GO:0050554(molecular_function:abietadiene synthase activity); GO:0050559(molecular_function:copalyl diphosphate synthase activity); GO:0010333(molecular_function:terpene synthase activity); GO:0000287(molecular_function:magnesium ion binding); GO:0006952(biological_process:defense response); GO:0008152(biological_process:metabolic …	K20515;K12927	PIM1;AG22	map00904(Diterpenoid biosynthesis)	ENOG410XNXR(I:Lipid transport and metabolism)	sp|M4HXW5|MISO1_PINBN(Monofunctional isopimaradiene synthase, chloroplastic OS=Pinus banksiana OX=3353 GN=TPS-mISO1 PE=1 SV=1)
TRINITY_DN8442_c0_g1	0.00234479	-8.73632	8.91767e-08	2.55955e-05	yes	down								PF05553(DUF761:Cotton fibre expressed protein)
TRINITY_DN11771_c0_g1	0.0363617	-4.78144	9.92153e-08	2.82818e-05	yes	down
TRINITY_DN7041_c0_g1	0.34594	-1.53141	1.12277e-07	3.15477e-05	yes	down	XP_020527732.1(protein GLE1 isoform X2 [Amborella trichopoda])	GO:0005643(cellular_component:nuclear pore); GO:0016973(biological_process:poly(A)+ mRNA export from nucleus); GO:0016021(cellular_component:integral component of membrane)	K18723	GLE1		ENOG410XT57(S:Function unknown)	sp|Q0WPZ7|GLE1_ARATH(Protein GLE1 OS=Arabidopsis thaliana OX=3702 GN=GLE1 PE=1 SV=1)	PF07817(GLE1:GLE1-like protein)
TRINITY_DN5640_c0_g1	0.1847	-2.43674	1.13705e-07	3.15477e-05	yes	down	ADE76742.1(unknown [Picea sitchensis])	GO:0006629(biological_process:lipid metabolic process); GO:0008081(molecular_function:phosphoric diester hydrolase activity)				COG0584(C:Energy production and conversion)	sp|Q9SGA2|GDPD1_ARATH(Glycerophosphodiester phosphodiesterase GDPD1, chloroplastic OS=Arabidopsis thaliana OX=3702 GN=GDPD1 PE=1 SV=1)
TRINITY_DN918_c0_g1	0.00250855	-8.63893	1.22545e-07	3.37753e-05	yes	down
TRINITY_DN9426_c0_g1	0.0417485	-4.58213	1.23423e-07	3.37935e-05	yes	down	OAY68531.1(Bark storage protein A [Ananas comosus])	GO:0003824(molecular_function:catalytic activity); GO:0016021(cellular_component:integral component of membrane); GO:0009116(biological_process:nucleoside metabolic process)				COG0775(F:Nucleotide transport and metabolism)	sp|Q07469|BSPA_POPDE(Bark storage protein A OS=Populus deltoides OX=3696 GN=BSPA PE=2 SV=1)	PF01048(PNP_UDP_1:Phosphorylase superfamily)
TRINITY_DN20134_c0_g1	0.199038	-2.32888	1.32568e-07	3.60601e-05	yes	down	XP_018809936.1(PREDICTED: inorganic pyrophosphatase 2-like [Juglans regia])	GO:0046872(molecular_function:metal ion binding); GO:0016791(molecular_function:phosphatase activity); GO:0052732(molecular_function:phosphoethanolamine phosphatase activity); GO:0052731(molecular_function:phosphocholine phosphatase activity)	K13248	PHOSPHO2	map00750(Vitamin B6 metabolism)	ENOG4111NAQ(O:Posttranslational modification, protein turnover, chaperones)		PF06888(Put_Phosphatase:Putative Phosphatase)
TRINITY_DN37237_c0_g1	0.200352	-2.31939	1.36093e-07	3.67787e-05	yes	down
TRINITY_DN334_c0_g2	0.00247181	-8.66022	1.564e-07	4.14589e-05	yes	down
TRINITY_DN6235_c0_g2	0.00259438	-8.59039	1.58937e-07	4.18648e-05	yes	down
TRINITY_DN3223_c0_g3	0.208861	-2.25939	1.63547e-07	4.28082e-05	yes	down	XP_010268877.1(PREDICTED: uncharacterized protein LOC104605707 [Nelumbo nucifera] >XP_010268883.1 PREDICTED: uncharacterized protein LOC104605707 [Nelumbo nucifera])	GO:0016787(molecular_function:hydrolase activity); GO:0016021(cellular_component:integral component of membrane)				ENOG410XT8B(S:Function unknown)
TRINITY_DN1881_c0_g1	0.345879	-1.53166	1.67791e-07	4.36447e-05	yes	down	AHW42460.1(GA2ox10 [Pinus tabuliformis])	GO:0043473(biological_process:pigmentation); GO:0046872(molecular_function:metal ion binding); GO:0051213(molecular_function:dioxygenase activity); GO:0016491(molecular_function:oxidoreductase activity)	K05277	ANS	map00941(Flavonoid biosynthesis)	COG3491(S:Function unknown)	sp|P51091|LDOX_MALDO(Leucoanthocyanidin dioxygenase OS=Malus domestica OX=3750 GN=ANS PE=2 SV=1)	PF03171(2OG-FeII_Oxy:2OG-Fe(II) oxygenase superfamily); PF14226(DIOX_N:non-haem dioxygenase in morphine synthesis N-terminal)
TRINITY_DN7388_c0_g1	0.148513	-2.75133	1.72493e-07	4.43137e-05	yes	down	AHW42460.1(GA2ox10 [Pinus tabuliformis])	GO:0046872(molecular_function:metal ion binding); GO:0016491(molecular_function:oxidoreductase activity)
TRINITY_DN16147_c0_g1	0.00259427	-8.59046	1.74259e-07	4.44927e-05	yes	down
TRINITY_DN5500_c0_g1	0.0337096	-4.8907	1.81395e-07	4.60323e-05	yes	down	ACN40032.1(unknown [Picea sitchensis])	GO:0007165(biological_process:signal transduction); GO:0043531(molecular_function:ADP binding)					sp|F4JT80|RPP2B_ARATH(Disease resistance protein RPP2B OS=Arabidopsis thaliana OX=3702 GN=RPP2B PE=1 SV=2)	PF13855(LRR_8:Leucine rich repeat); PF00931(NB-ARC:NB-ARC domain)
TRINITY_DN103314_c0_g1	0.00376534	-8.053	1.91842e-07	4.83884e-05	yes	down	OTF99426.1(putative zinc finger, CCHC-type [Helianthus annuus])	GO:0004491(molecular_function:methylmalonate-semialdehyde dehydrogenase (acylating) activity); GO:0016887(molecular_function:ATPase activity); GO:0000943(cellular_component:retrotransposon nucleocapsid); GO:0016021(cellular_component:integral component of membrane); GO:0015074(biological_process:DNA integration); GO:0008270(molecular_function:zinc ion binding); GO:0003676(molecular_function:nucle…	K03006	RPB1, POLR2A	map00240(Pyrimidine metabolism); map03020(RNA polymerase); map00230(Purine metabolism)	ENOG410XS4D(S:Function unknown); COG2801(L:Replication, recombination and repair)	sp|P10978|POLX_TOBAC(Retrovirus-related Pol polyprotein from transposon TNT 1-94 OS=Nicotiana tabacum OX=4097 PE=2 SV=1)	PF07727(RVT_2:Reverse transcriptase (RNA-dependent DNA polymerase))
TRINITY_DN67101_c0_g1	0.00216166	-8.85365	1.96324e-07	4.92206e-05	yes	down
TRINITY_DN28_c0_g1	0.34195	-1.54814	2.30958e-07	5.75569e-05	yes	down	PIA30941.1(hypothetical protein AQUCO_05300047v1 [Aquilegia coerulea])	GO:0022857(molecular_function:transmembrane transporter activity); GO:0016021(cellular_component:integral component of membrane); GO:0055085(biological_process:transmembrane transport)	K13783	SLC37A1_2		COG2271(K:Transcription)	sp|O23596|GLPT4_ARATH(Putative glycerol-3-phosphate transporter 4 OS=Arabidopsis thaliana OX=3702 GN=At4g17550 PE=3 SV=2)	PF07690(MFS_1:Major Facilitator Superfamily)
TRINITY_DN4425_c2_g2	0.233562	-2.09812	2.35488e-07	5.82506e-05	yes	down	PRQ37580.1(putative protein kinase RLK-Pelle-LRR-XII-1 family [Rosa chinensis])	GO:0004674(molecular_function:protein serine/threonine kinase activity); GO:0016021(cellular_component:integral component of membrane); GO:0005524(molecular_function:ATP binding); GO:0004672(molecular_function:protein kinase activity)				COG4886(S:Function unknown); COG0515(T:Signal transduction mechanisms)	sp|Q9ZUI0|Y2241_ARATH(Putative leucine-rich repeat receptor-like serine/threonine-protein kinase At2g24130 OS=Arabidopsis thaliana OX=3702 GN=At2g24130 PE=3 SV=1)	PF07714(Pkinase_Tyr:Protein tyrosine kinase); PF00069(Pkinase:Protein kinase domain)
TRINITY_DN12525_c0_g1	0.0688483	-3.86044	2.36541e-07	5.82506e-05	yes	down
TRINITY_DN3666_c0_g1	0.154197	-2.69715	2.44106e-07	5.976e-05	yes	down	ACN39861.1(unknown [Picea sitchensis])	GO:0043531(molecular_function:ADP binding)						PF00931(NB-ARC:NB-ARC domain)
TRINITY_DN5415_c0_g2	0.13677	-2.87018	2.46937e-07	6.00996e-05	yes	down
TRINITY_DN4916_c0_g3	0.144388	-2.79198	2.65789e-07	6.43118e-05	yes	down	XP_019174658.1(PREDICTED: serine carboxypeptidase II-3-like [Ipomoea nil])	GO:0016021(cellular_component:integral component of membrane); GO:0004185(molecular_function:serine-type carboxypeptidase activity)	K16297	SCPL-II		COG2939(E:Amino acid transport and metabolism)	sp|Q0WRX3|SCP40_ARATH(Serine carboxypeptidase-like 40 OS=Arabidopsis thaliana OX=3702 GN=SCPL40 PE=2 SV=2)	PF00450(Peptidase_S10:Serine carboxypeptidase)
TRINITY_DN9589_c0_g1	0.293857	-1.76681	2.79166e-07	6.67721e-05	yes	down	ABR17452.1(unknown [Picea sitchensis])	GO:0004674(molecular_function:protein serine/threonine kinase activity); GO:0005524(molecular_function:ATP binding); GO:0004672(molecular_function:protein kinase activity)				ENOG410XRMJ(T:Signal transduction mechanisms)	sp|Q2QVG8|CDPKT_ORYSJ(Calcium-dependent protein kinase 29 OS=Oryza sativa subsp. japonica OX=39947 GN=CPK29 PE=2 SV=1)	PF00069(Pkinase:Protein kinase domain); PF07714(Pkinase_Tyr:Protein tyrosine kinase); PF06293(Kdo:Lipopolysaccharide kinase (Kdo/WaaP) family)
TRINITY_DN10529_c0_g1	0.255407	-1.96913	2.9033e-07	6.90453e-05	yes	down	ABK23577.1(unknown [Picea sitchensis])	GO:0016021(cellular_component:integral component of membrane); GO:0046872(molecular_function:metal ion binding); GO:0003993(molecular_function:acid phosphatase activity)	K14379	ACP5	map00740(Riboflavin metabolism)	COG1409(S:Function unknown)	sp|Q8VYU7|PPA4_ARATH(Purple acid phosphatase 4 OS=Arabidopsis thaliana OX=3702 GN=PAP4 PE=2 SV=1)	PF00149(Metallophos:Calcineurin-like phosphoesterase); PF12850(Metallophos_2:Calcineurin-like phosphoesterase superfamily domain)
TRINITY_DN146367_c0_g1	0.241065	-2.05251	3.07573e-07	7.19134e-05	yes	down
TRINITY_DN5188_c0_g1	0.0979596	-3.35167	3.26529e-07	7.5919e-05	yes	down	AAC05150.1(PRE87 gene product [Pinus radiata])	GO:0005737(cellular_component:cytoplasm); GO:0050113(molecular_function:inositol oxygenase activity); GO:0019310(biological_process:inositol catabolic process); GO:0005506(molecular_function:iron ion binding)	K00469	MIOX	map00053(Ascorbate and aldarate metabolism); map00562(Inositol phosphate metabolism)	ENOG410XQ4J(S:Function unknown)	sp|Q8L799|MIOX1_ARATH(Inositol oxygenase 1 OS=Arabidopsis thaliana OX=3702 GN=MIOX1 PE=2 SV=1)	PF05153(MIOX:Myo-inositol oxygenase)
TRINITY_DN5529_c0_g1	0.395905	-1.33677	3.31099e-07	7.65538e-05	yes	down	ABG75919.1(MDR-like ABC transporter [Ginkgo biloba])	GO:0042626(molecular_function:ATPase activity, coupled to transmembrane movement of substances); GO:0016021(cellular_component:integral component of membrane); GO:0016887(molecular_function:ATPase activity); GO:0005524(molecular_function:ATP binding)	K05658	ABCB1, CD243	map02010(ABC transporters)	COG1132(V:Defense mechanisms)	sp|Q9SGY1|AB10B_ARATH(ABC transporter B family member 10 OS=Arabidopsis thaliana OX=3702 GN=ABCB10 PE=1 SV=2)	PF00664(ABC_membrane:ABC transporter transmembrane region); PF00005(ABC_tran:ABC transporter)
TRINITY_DN2974_c0_g1	0.251975	-1.98865	3.57532e-07	8.13101e-05	yes	down	PWA91259.1(polyketide cyclase/dehydrase and lipid transport superfamily protein [Artemisia annua])					ENOG411259T(S:Function unknown)	sp|P59082|LFS_ALLCE(Lachrymatory-factor synthase OS=Allium cepa OX=4679 GN=LFS PE=1 SV=1)	PF10604(Polyketide_cyc2:Polyketide cyclase / dehydrase and lipid transport); PF00407(Bet_v_1:Pathogenesis-related protein Bet v I family)
TRINITY_DN13905_c0_g1	0.00415318	-7.91157	3.74037e-07	8.46015e-05	yes	down	AJP06331.1(NB-ARC [Pinus tabuliformis])	GO:0016021(cellular_component:integral component of membrane); GO:0004672(molecular_function:protein kinase activity); GO:0007165(biological_process:signal transduction); GO:0043531(molecular_function:ADP binding); GO:0005524(molecular_function:ATP binding)				COG4886(S:Function unknown); ENOG4112BMQ(S:Function unknown)	sp|Q40392|TMVRN_NICGU(TMV resistance protein N OS=Nicotiana glutinosa OX=35889 GN=N PE=1 SV=1)	PF00931(NB-ARC:NB-ARC domain); PF13191(AAA_16:AAA ATPase domain); PF01637(ATPase_2:ATPase domain predominantly from Archaea); PF13173(AAA_14:AAA domain)
TRINITY_DN2278_c0_g1	0.00291199	-8.42378	4.13819e-07	9.30936e-05	yes	down
TRINITY_DN1542_c1_g2	0.189935	-2.39642	4.18585e-07	9.36596e-05	yes	down	XP_006838714.1(uncharacterized protein ycf45 [Amborella trichopoda] >ERN01283.1 hypothetical protein AMTR_s00002p00251390 [Amborella trichopoda])	GO:0005524(molecular_function:ATP binding); GO:0009507(cellular_component:chloroplast)				COG3854(S:Function unknown)	sp|P51281|YCF45_PORPU(Uncharacterized protein ycf45 OS=Porphyra purpurea OX=2787 GN=ycf45 PE=3 SV=1)	PF13479(AAA_24:AAA domain); PF03266(NTPase_1:NTPase); PF13238(AAA_18:AAA domain); PF00004(AAA:ATPase family associated with various cellular activities (AAA)); PF13191(AAA_16:AAA ATPase domain); PF13401(AAA_22:AAA domain); PF13481(AAA_25:AAA domain); PF13604(AAA_30:AAA domain); PF07728(AAA_5:AAA domain (dynein-related subfamily)); PF13521(AAA_28:AAA domain)
TRINITY_DN4515_c1_g1	0.360393	-1.47236	4.31302e-07	9.5989e-05	yes	down	ABR17320.1(unknown [Picea sitchensis])	GO:0016036(biological_process:cellular response to phosphate starvation)				ENOG4111K3Y(T:Signal transduction mechanisms); COG5036(P:Inorganic ion transport and metabolism)	sp|O48781|SPX2_ARATH(SPX domain-containing protein 2 OS=Arabidopsis thaliana OX=3702 GN=SPX2 PE=2 SV=1)	PF03105(SPX:SPX domain)
TRINITY_DN22304_c0_g1	0.017961	-5.79899	4.3472e-07	9.6235e-05	yes	down
TRINITY_DN16664_c0_g1	0.00285186	-8.45388	4.45786e-07	9.81626e-05	yes	down	AAM10529.1(cinnamyl alcohol dehydrogenase, partial [Pseudolarix amabilis])	GO:0045551(molecular_function:cinnamyl-alcohol dehydrogenase activity); GO:0052747(molecular_function:sinapyl alcohol dehydrogenase activity); GO:0008270(molecular_function:zinc ion binding); GO:0016491(molecular_function:oxidoreductase activity)	K00083	E1.1.1.195	map00940(Phenylpropanoid biosynthesis)	COG1064(C:Energy production and conversion)	sp|P41637|CADH_PINTA(Probable cinnamyl alcohol dehydrogenase OS=Pinus taeda OX=3352 PE=2 SV=1)	PF08240(ADH_N:Alcohol dehydrogenase GroES-like domain)
TRINITY_DN53850_c0_g1	0.0122426	-6.35195	5.26961e-07	0.000115427	yes	down
TRINITY_DN60274_c0_g1	0.00670988	-7.2195	5.45133e-07	0.000118782	yes	down	AGC13155.1(phi class glutathione S-transferase [Pinus tabuliformis])	GO:0016740(molecular_function:transferase activity); GO:0004364(molecular_function:glutathione transferase activity)	K00799	GST, gst	map00480(Glutathione metabolism)	COG0625(K:Transcription)	sp|P42761|GSTFA_ARATH(Glutathione S-transferase F10 OS=Arabidopsis thaliana OX=3702 GN=GSTF10 PE=1 SV=3)	PF00043(GST_C:Glutathione S-transferase, C-terminal domain); PF14497(GST_C_3:Glutathione S-transferase, C-terminal domain); PF13410(GST_C_2:Glutathione S-transferase, C-terminal domain)
TRINITY_DN12265_c0_g1	0.00447986	-7.80233	5.58592e-07	0.000121081	yes	down	AFM37966.1(cellulose synthase catalytic subunit [Cunninghamia lanceolata])	GO:0016021(cellular_component:integral component of membrane); GO:0030244(biological_process:cellulose biosynthetic process); GO:0071555(biological_process:cell wall organization); GO:0016760(molecular_function:cellulose synthase (UDP-forming) activity); GO:0005886(cellular_component:plasma membrane); GO:0046872(molecular_function:metal ion binding)	K10999	CESA		COG1215(M:Cell wall/membrane/envelope biogenesis)	sp|Q9SKJ5|CESAA_ARATH(Probable cellulose synthase A catalytic subunit 10 [UDP-forming] OS=Arabidopsis thaliana OX=3702 GN=CESA10 PE=2 SV=1)	PF03552(Cellulose_synt:Cellulose synthase)
TRINITY_DN14408_c0_g1	0.00442814	-7.81908	6.11983e-07	0.000131966	yes	down	ABR18225.1(unknown [Picea sitchensis])		K13993	HSP20	map04141(Protein processing in endoplasmic reticulum)	ENOG410YHRU(O:Posttranslational modification, protein turnover, chaperones)	sp|Q9FIT9|HS217_ARATH(21.7 kDa class VI heat shock protein OS=Arabidopsis thaliana OX=3702 GN=HSP21.7 PE=2 SV=1)	PF00011(HSP20:Hsp20/alpha crystallin family); PF17886(ArsA_HSP20:HSP20-like domain found in ArsA); PF04969(CS:CS domain)
TRINITY_DN11826_c1_g1	0.00456575	-7.77493	6.24894e-07	0.000134056	yes	down	ACN39861.1(unknown [Picea sitchensis])	GO:0043531(molecular_function:ADP binding)						PF13476(AAA_23:AAA domain); PF01496(V_ATPase_I:V-type ATPase 116kDa subunit family)
TRINITY_DN632_c0_g1	0.35254	-1.50414	6.3142e-07	0.000134761	yes	down	CAP09644.1(chalcone synthase [Pinus pinaster])	GO:0009058(biological_process:biosynthetic process); GO:0016210(molecular_function:naringenin-chalcone synthase activity); GO:0016747(molecular_function:transferase activity, transferring acyl groups other than amino-acyl groups); GO:0009813(biological_process:flavonoid biosynthetic process)	K00660	CHS	map04712(Circadian rhythm - plant); map00941(Flavonoid biosynthesis)	COG3424(Q:Secondary metabolites biosynthesis, transport and catabolism)	sp|O65872|CHSY_PINST(Chalcone synthase OS=Pinus strobus OX=3348 GN=CHS PE=2 SV=1)	PF00195(Chal_sti_synt_N:Chalcone and stilbene synthases, N-terminal domain); PF02797(Chal_sti_synt_C:Chalcone and stilbene synthases, C-terminal domain); PF08545(ACP_syn_III:3-Oxoacyl-[acyl-carrier-protein (ACP)] synthase III); PF08541(ACP_syn_III_C:3-Oxoacyl-[acyl-carrier-protein (ACP)] synthase III C terminal); PF08392(FAE1_CUT1_RppA:FAE1/Type III polyketide synthase-like protein)
TRINITY_DN28638_c0_g3	0.0179207	-5.80223	6.74286e-07	0.00014173	yes	down	AMR43649.1(transmembrane protein 1 [Pinus massoniana])	GO:0006817(biological_process:phosphate ion transport); GO:0016021(cellular_component:integral component of membrane); GO:0005315(molecular_function:inorganic phosphate transmembrane transporter activity)	K08176	PHO84		ENOG410ZVN7(G:Carbohydrate transport and metabolism)	sp|Q01MW8|PHT14_ORYSI(Probable inorganic phosphate transporter 1-4 OS=Oryza sativa subsp. indica OX=39946 GN=PHT1-4 PE=2 SV=2)
TRINITY_DN8166_c0_g1	0.116253	-3.10465	7.21755e-07	0.00015019	yes	down	ABK25804.1(unknown [Picea sitchensis])		K13464	JAZ	map04075(Plant hormone signal transduction)	ENOG410ZDCD(S:Function unknown)	sp|Q8H395|TI10B_ORYSJ(Protein TIFY 10b OS=Oryza sativa subsp. japonica OX=39947 GN=TIFY10B PE=1 SV=1)	PF06200(tify:tify domain); PF09425(CCT_2:Divergent CCT motif)
TRINITY_DN10516_c0_g3	0.0852169	-3.55272	7.75014e-07	0.000159676	yes	down
TRINITY_DN4314_c0_g2	0.0724482	-3.78691	7.90983e-07	0.000162163	yes	down
TRINITY_DN43965_c0_g1	0.200554	-2.31794	8.24698e-07	0.000166207	yes	down	ABK23800.1(unknown [Picea sitchensis])	GO:0009058(biological_process:biosynthetic process); GO:0016210(molecular_function:naringenin-chalcone synthase activity); GO:0016747(molecular_function:transferase activity, transferring acyl groups other than amino-acyl groups); GO:0009813(biological_process:flavonoid biosynthetic process)	K00660	CHS	map04712(Circadian rhythm - plant); map00941(Flavonoid biosynthesis)		sp|Q9M5M0|CHS7_PICMA(Chalcone synthase 7 OS=Picea mariana OX=3335 GN=CSF7 PE=2 SV=1)	PF00195(Chal_sti_synt_N:Chalcone and stilbene synthases, N-terminal domain); PF08545(ACP_syn_III:3-Oxoacyl-[acyl-carrier-protein (ACP)] synthase III); PF08392(FAE1_CUT1_RppA:FAE1/Type III polyketide synthase-like protein)
TRINITY_DN2227_c0_g1	0.0882001	-3.50308	8.62134e-07	0.000171676	yes	down	ADE77421.1(unknown [Picea sitchensis])					ENOG4112AFE(S:Function unknown); ENOG410YCC3(S:Function unknown)		PF04755(PAP_fibrillin:PAP_fibrillin)
TRINITY_DN11801_c0_g1	0.00327519	-8.2542	9.28409e-07	0.000181226	yes	down
TRINITY_DN4903_c1_g1	0.371825	-1.42731	1.05021e-06	0.000201417	yes	down	ABK24553.1(unknown [Picea sitchensis])	GO:0005506(molecular_function:iron ion binding); GO:0016705(molecular_function:oxidoreductase activity, acting on paired donors, with incorporation or reduction of molecular oxygen); GO:0016021(cellular_component:integral component of membrane); GO:0004497(molecular_function:monooxygenase activity); GO:0020037(molecular_function:heme binding)				COG2124(Q:Secondary metabolites biosynthesis, transport and catabolism)	sp|D1MI46|C76BA_SWEMU(Geraniol 8-hydroxylase OS=Swertia mussotii OX=137888 GN=CYP76B10 PE=1 SV=1)	PF00067(p450:Cytochrome P450)
TRINITY_DN7900_c0_g1	0.194572	-2.36162	1.07059e-06	0.000204384	yes	down	ABK26554.1(unknown [Picea sitchensis])	GO:0004674(molecular_function:protein serine/threonine kinase activity); GO:0016021(cellular_component:integral component of membrane); GO:0005524(molecular_function:ATP binding); GO:0004672(molecular_function:protein kinase activity)				COG4886(S:Function unknown)	sp|C0LGP4|Y3475_ARATH(Probable LRR receptor-like serine/threonine-protein kinase At3g47570 OS=Arabidopsis thaliana OX=3702 GN=At3g47570 PE=2 SV=1)	PF07714(Pkinase_Tyr:Protein tyrosine kinase); PF00069(Pkinase:Protein kinase domain)
TRINITY_DN20393_c0_g1	0.00225519	-8.79253	1.1202e-06	0.000210952	yes	down
TRINITY_DN2984_c0_g1	0.399212	-1.32477	1.14647e-06	0.000213963	yes	down	ABK25611.1(unknown [Picea sitchensis] >ABR17387.1 unknown [Picea sitchensis])	GO:0016021(cellular_component:integral component of membrane)				ENOG410Z2EE(S:Function unknown)
TRINITY_DN1534_c0_g3	0.00330776	-8.23993	1.18372e-06	0.000219928	yes	down	XP_009335445.1(PREDICTED: uncharacterized protein LOC103928158 [Pyrus x bretschneideri])	GO:0003964(molecular_function:RNA-directed DNA polymerase activity); GO:0004523(molecular_function:RNA-DNA hybrid ribonuclease activity); GO:0003676(molecular_function:nucleic acid binding); GO:0008270(molecular_function:zinc ion binding)						PF00078(RVT_1:Reverse transcriptase (RNA-dependent DNA polymerase))
TRINITY_DN135072_c0_g1	0.00449866	-7.79629	1.43741e-06	0.000261232	yes	down	XP_020083227.1(putative UPF0481 protein At3g02645 [Ananas comosus] >OAY74754.1 putative UPF0481 protein [Ananas comosus])	GO:0016021(cellular_component:integral component of membrane)				ENOG410YDVR(S:Function unknown)		PF03140(DUF247:Plant protein of unknown function)
TRINITY_DN8258_c2_g2	0.00307843	-8.34359	1.50504e-06	0.000270139	yes	down
TRINITY_DN291_c0_g1	0.207233	-2.27067	1.50589e-06	0.000270139	yes	down	XP_012472449.1(PREDICTED: uncharacterized protein LOC105789624 [Gossypium raimondii])	GO:0015074(biological_process:DNA integration); GO:0004190(molecular_function:aspartic-type endopeptidase activity); GO:0008270(molecular_function:zinc ion binding); GO:0003676(molecular_function:nucleic acid binding)						PF00385(Chromo:Chromo (CHRromatin Organisation MOdifier) domain)
TRINITY_DN842_c0_g2	0.00351589	-8.15189	1.57045e-06	0.00028051	yes	down
TRINITY_DN12897_c0_g2	0.0333944	-4.90425	1.63629e-06	0.000291022	yes	down
TRINITY_DN48502_c0_g1	0.21666	-2.20649	1.68562e-06	0.000298519	yes	down	ABR16821.1(unknown [Picea sitchensis])	GO:0005506(molecular_function:iron ion binding); GO:0016705(molecular_function:oxidoreductase activity, acting on paired donors, with incorporation or reduction of molecular oxygen); GO:0016021(cellular_component:integral component of membrane); GO:0004497(molecular_function:monooxygenase activity); GO:0020037(molecular_function:heme binding)	K05280	CYP75B1	map00941(Flavonoid biosynthesis); map00944(Flavone and flavonol biosynthesis)	COG2124(Q:Secondary metabolites biosynthesis, transport and catabolism)	sp|P37120|C75A2_SOLME(Flavonoid 3',5'-hydroxylase OS=Solanum melongena OX=4111 GN=CYP75A2 PE=2 SV=1)	PF00067(p450:Cytochrome P450)
TRINITY_DN5081_c1_g2	0.290404	-1.78387	1.75453e-06	0.000309406	yes	down	ACN39861.1(unknown [Picea sitchensis])	GO:0007165(biological_process:signal transduction); GO:0043531(molecular_function:ADP binding); GO:0003677(molecular_function:DNA binding)				ENOG4112BMQ(S:Function unknown)	sp|F4JT80|RPP2B_ARATH(Disease resistance protein RPP2B OS=Arabidopsis thaliana OX=3702 GN=RPP2B PE=1 SV=2)	PF00931(NB-ARC:NB-ARC domain); PF13191(AAA_16:AAA ATPase domain)
TRINITY_DN18605_c0_g1	1.31482e-07	-22.8586	1.78012e-06	0.000312594	yes	down	XP_028773346.1(NAC domain-containing protein 86 [Prosopis alba])	GO:0006355(biological_process:regulation of transcription, DNA-templated); GO:0005634(cellular_component:nucleus); GO:0003677(molecular_function:DNA binding)				ENOG4111M0G(S:Function unknown)	sp|Q9FFI5|NAC86_ARATH(NAC domain-containing protein 86 OS=Arabidopsis thaliana OX=3702 GN=NAC086 PE=2 SV=1)	PF02365(NAM:No apical meristem (NAM) protein)
TRINITY_DN4196_c3_g1	0.195511	-2.35468	1.79051e-06	0.000313099	yes	down	EPS74494.1(hypothetical protein M569_00260, partial [Genlisea aurea])
TRINITY_DN9944_c0_g1	1.36238e-07	-22.8074	1.87757e-06	0.000326949	yes	down	PKI66160.1(hypothetical protein CRG98_013413 [Punica granatum])	GO:0016021(cellular_component:integral component of membrane)					sp|P38279|YPQ3_YEAST(Probable vacuolar amino acid transporter YPQ3 OS=Saccharomyces cerevisiae (strain ATCC 204508 / S288c) OX=559292 GN=RTC2 PE=1 SV=1)	PF04193(PQ-loop:PQ loop repeat)
TRINITY_DN11956_c0_g5	1.38975e-07	-22.7787	1.93419e-06	0.000335405	yes	down	ABK25017.1(unknown [Picea sitchensis])	GO:0030570(molecular_function:pectate lyase activity); GO:0045490(biological_process:pectin catabolic process); GO:0046872(molecular_function:metal ion binding)	K01728	pel	map00040(Pentose and glucuronate interconversions)	COG3866(G:Carbohydrate transport and metabolism)	sp|Q9C5M8|PLY18_ARATH(Probable pectate lyase 18 OS=Arabidopsis thaliana OX=3702 GN=At4g24780 PE=2 SV=2)	PF00544(Pec_lyase_C:Pectate lyase); PF13229(Beta_helix:Right handed beta helix region)
TRINITY_DN5672_c0_g2	0.00352232	-8.14926	1.95725e-06	0.000337995	yes	down	ABR17008.1(unknown [Picea sitchensis])	GO:0007165(biological_process:signal transduction); GO:0043531(molecular_function:ADP binding)					sp|Q40392|TMVRN_NICGU(TMV resistance protein N OS=Nicotiana glutinosa OX=35889 GN=N PE=1 SV=1)	PF01582(TIR:TIR domain); PF00931(NB-ARC:NB-ARC domain); PF13676(TIR_2:TIR domain); PF13191(AAA_16:AAA ATPase domain); PF13401(AAA_22:AAA domain); PF05729(NACHT:NACHT domain); PF01637(ATPase_2:ATPase domain predominantly from Archaea)
TRINITY_DN1023_c1_g2	1.43082e-07	-22.7367	2.02042e-06	0.000347462	yes	down								PF02496(ABA_WDS:ABA/WDS induced protein)
TRINITY_DN11943_c0_g1	0.0145647	-6.10138	2.08427e-06	0.000355504	yes	down
TRINITY_DN138660_c0_g1	0.393932	-1.34398	2.0814e-06	0.000355504	yes	down	ADE77042.1(unknown [Picea sitchensis])	GO:0016787(molecular_function:hydrolase activity)				ENOG4111TCN(S:Function unknown)		PF00293(NUDIX:NUDIX domain)
TRINITY_DN27992_c0_g1	0.0216067	-5.53237	2.10055e-06	0.00035682	yes	down	ABK25364.1(unknown [Picea sitchensis])
TRINITY_DN26196_c0_g1	1.51257e-07	-22.6565	2.19502e-06	0.000369847	yes	down	AJP06318.1(LRK1 [Pinus tabuliformis])	GO:0016021(cellular_component:integral component of membrane); GO:0005886(cellular_component:plasma membrane); GO:0006952(biological_process:defense response); GO:0004674(molecular_function:protein serine/threonine kinase activity); GO:0004713(molecular_function:protein tyrosine kinase activity); GO:0004672(molecular_function:protein kinase activity); GO:0005524(molecular_function:ATP binding)				COG0515(T:Signal transduction mechanisms)	sp|C0LGV0|Y5487_ARATH(Probable LRR receptor-like serine/threonine-protein kinase At5g48740 OS=Arabidopsis thaliana OX=3702 GN=At5g48740 PE=1 SV=1)	PF07714(Pkinase_Tyr:Protein tyrosine kinase); PF00069(Pkinase:Protein kinase domain)
TRINITY_DN6002_c2_g1	0.026261	-5.25093	2.19498e-06	0.000369847	yes	down
TRINITY_DN33806_c0_g2	0.00368346	-8.08472	2.21586e-06	0.000371853	yes	down
TRINITY_DN7037_c0_g1	0.00311869	-8.32485	2.23369e-06	0.00037334	yes	down
TRINITY_DN12233_c0_g1	0.0514052	-4.28194	2.33885e-06	0.000389353	yes	down	ABK26480.1(unknown [Picea sitchensis])	GO:0005524(molecular_function:ATP binding); GO:0004672(molecular_function:protein kinase activity); GO:0030246(molecular_function:carbohydrate binding); GO:0043531(molecular_function:ADP binding); GO:0007165(biological_process:signal transduction)				ENOG4111KSN(S:Function unknown); ENOG410Z7Z7(S:Function unknown)	sp|F4HQX1|JAL3_ARATH(Jacalin-related lectin 3 OS=Arabidopsis thaliana OX=3702 GN=JAL3 PE=2 SV=1)	PF01419(Jacalin:Jacalin-like lectin domain); PF01582(TIR:TIR domain); PF13676(TIR_2:TIR domain)
TRINITY_DN14837_c0_g2	0.226171	-2.14451	2.41082e-06	0.000399735	yes	down	ABK23961.1(unknown [Picea sitchensis])	GO:0005634(cellular_component:nucleus); GO:0003677(molecular_function:DNA binding)	K09422	MYBP		COG5147(K:Transcription)	sp|P81393|MYB08_ANTMA(Myb-related protein 308 OS=Antirrhinum majus OX=4151 GN=MYB308 PE=2 SV=1)	PF00249(Myb_DNA-binding:Myb-like DNA-binding domain)
TRINITY_DN9411_c0_g3	0.0139643	-6.16211	2.48476e-06	0.00041036	yes	down	ACN40032.1(unknown [Picea sitchensis])	GO:0007165(biological_process:signal transduction); GO:0043531(molecular_function:ADP binding)				ENOG4111THG(S:Function unknown)	sp|Q40392|TMVRN_NICGU(TMV resistance protein N OS=Nicotiana glutinosa OX=35889 GN=N PE=1 SV=1)	PF01582(TIR:TIR domain); PF00931(NB-ARC:NB-ARC domain); PF13676(TIR_2:TIR domain); PF12799(LRR_4:Leucine Rich repeats (2 copies)); PF05729(NACHT:NACHT domain); PF13855(LRR_8:Leucine rich repeat); PF13401(AAA_22:AAA domain); PF13191(AAA_16:AAA ATPase domain); PF13173(AAA_14:AAA domain); PF01637(ATPase_2:ATPase domain predominantly from Archaea)
TRINITY_DN4395_c0_g1	0.231069	-2.1136	2.51921e-06	0.000414404	yes	down	AAW70021.1(cinnamic acid 4-hydroxylase [Ginkgo biloba])	GO:0004497(molecular_function:monooxygenase activity); GO:0020037(molecular_function:heme binding); GO:0016021(cellular_component:integral component of membrane); GO:0016705(molecular_function:oxidoreductase activity, acting on paired donors, with incorporation or reduction of molecular oxygen); GO:0016710(molecular_function:trans-cinnamate 4-monooxygenase activity); GO:0005506(molecular_function…	K00487	CYP73A	map00945(Stilbenoid, diarylheptanoid and gingerol biosynthesis); map00130(Ubiquinone and other terpenoid-quinone biosynthesis); map00940(Phenylpropanoid biosynthesis); map00941(Flavonoid biosynthesis); map00360(Phenylalanine metabolism)	COG2124(S:Function unknown)	sp|Q43054|TCMO_POPKI(Trans-cinnamate 4-monooxygenase OS=Populus kitakamiensis OX=34292 GN=CYP73A16 PE=2 SV=1)	PF00067(p450:Cytochrome P450)
TRINITY_DN38339_c0_g2	0.318208	-1.65196	2.74586e-06	0.000448146	yes	down	XP_021888607.1(sulfoquinovosyl transferase SQD2 [Carica papaya])	GO:0016740(molecular_function:transferase activity); GO:0016757(molecular_function:transferase activity, transferring glycosyl groups)	K06119	SQD2	map00561(Glycerolipid metabolism)	COG0438(S:Function unknown)	sp|Q8S4F6|SQD2_ARATH(Sulfoquinovosyl transferase SQD2 OS=Arabidopsis thaliana OX=3702 GN=SQD2 PE=1 SV=1)	PF00534(Glycos_transf_1:Glycosyl transferases group 1); PF13692(Glyco_trans_1_4:Glycosyl transferases group 1); PF13439(Glyco_transf_4:Glycosyltransferase Family 4); PF13579(Glyco_trans_4_4:Glycosyl transferase 4-like domain); PF13524(Glyco_trans_1_2:Glycosyl transferases group 1); PF13477(Glyco_trans_4_2:Glycosyl transferase 4-like)
TRINITY_DN14416_c0_g1	0.115314	-3.11637	2.81921e-06	0.000458319	yes	down								PF13855(LRR_8:Leucine rich repeat); PF12799(LRR_4:Leucine Rich repeats (2 copies))
TRINITY_DN1156_c0_g1	0.379431	-1.39809	2.84815e-06	0.000461223	yes	down
TRINITY_DN56795_c0_g1	0.238795	-2.06616	2.9115e-06	0.000469654	yes	down	ABR18194.1(unknown [Picea sitchensis])	GO:0030246(molecular_function:carbohydrate binding); GO:0004672(molecular_function:protein kinase activity); GO:0007165(biological_process:signal transduction); GO:0043531(molecular_function:ADP binding); GO:0005524(molecular_function:ATP binding)					sp|Q9SSN3|TIR_ARATH(Toll/interleukin-1 receptor-like protein OS=Arabidopsis thaliana OX=3702 GN=TIR PE=1 SV=1)	PF01582(TIR:TIR domain); PF13676(TIR_2:TIR domain)
TRINITY_DN13211_c0_g1	0.421866	-1.24514	3.13182e-06	0.000501308	yes	down
TRINITY_DN959_c0_g1	0.281714	-1.8277	3.20919e-06	0.000511725	yes	down
TRINITY_DN93556_c0_g1	0.00371025	-8.07427	3.33502e-06	0.000527745	yes	down	KCW78617.1(hypothetical protein EUGRSUZ_C00082 [Eucalyptus grandis])	GO:0005576(cellular_component:extracellular region)	K20412	PI16, CRISP9, CD364		COG2340(S:Function unknown)	sp|Q40374|PR1_MEDTR(Pathogenesis-related protein PR-1 OS=Medicago truncatula OX=3880 GN=PR-1 PE=2 SV=1)	PF00188(CAP:Cysteine-rich secretory protein family)
TRINITY_DN8389_c0_g1	0.00344243	-8.18236	3.46792e-06	0.000546697	yes	down
TRINITY_DN25379_c0_g1	0.00594547	-7.39399	3.54182e-06	0.000556239	yes	down	XP_024171787.1(uncharacterized protein LOC112177760 [Rosa chinensis])							PF00078(RVT_1:Reverse transcriptase (RNA-dependent DNA polymerase))
TRINITY_DN39075_c0_g2	0.0055887	-7.48327	3.67344e-06	0.000574741	yes	down
TRINITY_DN145826_c0_g1	0.33866	-1.56209	3.80981e-06	0.000593846	yes	down	XP_011044595.1(PREDICTED: protein FAF-like, chloroplastic [Populus euphratica])	GO:0042326(biological_process:negative regulation of phosphorylation); GO:0005783(cellular_component:endoplasmic reticulum); GO:0047485(molecular_function:protein N-terminus binding); GO:0010922(biological_process:positive regulation of phosphatase activity); GO:0004386(molecular_function:helicase activity); GO:0019902(molecular_function:phosphatase binding); GO:0009788(biological_process:negativ…				ENOG410YQ65(S:Function unknown)	sp|Q0V865|FAFL_ARATH(Protein FAF-like, chloroplastic OS=Arabidopsis thaliana OX=3702 GN=At5g22090 PE=2 SV=1)	PF11250(FAF:Fantastic Four meristem regulator)
TRINITY_DN4922_c0_g1	0.272852	-1.87381	3.8432e-06	0.000596815	yes	down	ABK26474.1(unknown [Picea sitchensis])	GO:0016021(cellular_component:integral component of membrane)
TRINITY_DN17160_c0_g1	0.437346	-1.19315	4.04503e-06	0.000625822	yes	down	GAV66600.1(Pyr_redox_2 domain-containing protein [Cephalotus follicularis])	GO:0016491(molecular_function:oxidoreductase activity)	K17871	ndh1		COG1252(B:Chromatin structure and dynamics)	sp|Q8GWA1|NDA1_ARATH(Internal alternative NAD(P)H-ubiquinone oxidoreductase A1, mitochondrial OS=Arabidopsis thaliana OX=3702 GN=NDA1 PE=2 SV=1)	PF07992(Pyr_redox_2:Pyridine nucleotide-disulphide oxidoreductase)
TRINITY_DN7291_c0_g1	0.0205435	-5.60518	4.06925e-06	0.000627237	yes	down	ADB97926.1(thaumatin-like protein L2 [Pinus monticola])	GO:0009607(biological_process:response to biotic stimulus); GO:1904550(biological_process:response to arachidonic acid); GO:0016021(cellular_component:integral component of membrane); GO:0006952(biological_process:defense response); GO:0009651(biological_process:response to salt stress); GO:0010224(biological_process:response to UV-B)				ENOG410YD4X(S:Function unknown)	sp|Q8H994|CRJ33_CRYJA(Pathogenesis-related thaumatin-like protein 3.3 (Fragment) OS=Cryptomeria japonica OX=3369 PE=1 SV=1)	PF00314(Thaumatin:Thaumatin family)
TRINITY_DN60274_c0_g2	0.0611567	-4.03135	4.12302e-06	0.00063318	yes	down
TRINITY_DN9233_c0_g1	0.0254271	-5.29749	4.25135e-06	0.000650487	yes	down	AMR43652.1(transmembrane protein 4 [Pinus massoniana])	GO:0006817(biological_process:phosphate ion transport); GO:0016021(cellular_component:integral component of membrane); GO:0005315(molecular_function:inorganic phosphate transmembrane transporter activity)	K08176	PHO84		ENOG410ZVN7(G:Carbohydrate transport and metabolism)	sp|Q8H6G8|PHT18_ORYSJ(Probable inorganic phosphate transporter 1-8 OS=Oryza sativa subsp. japonica OX=39947 GN=PHT1-8 PE=2 SV=1)	PF00083(Sugar_tr:Sugar (and other) transporter); PF07690(MFS_1:Major Facilitator Superfamily)
TRINITY_DN103411_c0_g2	0.00300153	-8.38009	4.26875e-06	0.000650758	yes	down
TRINITY_DN24101_c0_g2	0.383586	-1.38238	4.36363e-06	0.00065974	yes	down	ABK21837.1(unknown [Picea sitchensis])		K13993	HSP20	map04141(Protein processing in endoplasmic reticulum)	COG0071(L:Replication, recombination and repair)	sp|P19243|HSP11_PEA(18.1 kDa class I heat shock protein OS=Pisum sativum OX=3888 GN=HSP18.1 PE=1 SV=1)	PF00011(HSP20:Hsp20/alpha crystallin family); PF17886(ArsA_HSP20:HSP20-like domain found in ArsA)
TRINITY_DN89421_c0_g2	0.0229531	-5.44517	4.37523e-06	0.00065974	yes	down
TRINITY_DN2768_c3_g1	0.00405115	-7.94745	4.4923e-06	0.000674947	yes	down
TRINITY_DN2706_c0_g1	0.35212	-1.50586	4.54093e-06	0.000679801	yes	down	ABK23299.1(unknown [Picea sitchensis])	GO:0016872(molecular_function:intramolecular lyase activity); GO:0080167(biological_process:response to karrikin)				ENOG4111ZUZ(S:Function unknown)	sp|Q8VZW3|CFI3_ARATH(Probable chalcone--flavonone isomerase 3 OS=Arabidopsis thaliana OX=3702 GN=CHI3 PE=1 SV=1)	PF02431(Chalcone:Chalcone-flavanone isomerase)
TRINITY_DN2404_c0_g2	0.00617722	-7.33883	4.83428e-06	0.000718546	yes	down
TRINITY_DN1319_c0_g1	0.234244	-2.09392	5.03529e-06	0.000743116	yes	down	AGY80772.1(flavanone 3-hydroxylase [Pinus radiata])	GO:0004502(molecular_function:kynurenine 3-monooxygenase activity); GO:0046872(molecular_function:metal ion binding); GO:0045486(molecular_function:naringenin 3-dioxygenase activity); GO:0051213(molecular_function:dioxygenase activity); GO:0016491(molecular_function:oxidoreductase activity)	K00475	F3H	map00941(Flavonoid biosynthesis)	COG3491(S:Function unknown)	sp|Q05964|FL3H_DIACA(Naringenin,2-oxoglutarate 3-dioxygenase OS=Dianthus caryophyllus OX=3570 GN=FHT PE=2 SV=1)	PF14226(DIOX_N:non-haem dioxygenase in morphine synthesis N-terminal); PF03171(2OG-FeII_Oxy:2OG-Fe(II) oxygenase superfamily)
TRINITY_DN13106_c0_g3	0.0751346	-3.73438	5.18463e-06	0.000759768	yes	down	GAU51017.1(hypothetical protein TSUD_411620 [Trifolium subterraneum])	GO:0016779(molecular_function:nucleotidyltransferase activity); GO:0004523(molecular_function:RNA-DNA hybrid ribonuclease activity); GO:0015074(biological_process:DNA integration); GO:0004190(molecular_function:aspartic-type endopeptidase activity); GO:0008270(molecular_function:zinc ion binding); GO:0003676(molecular_function:nucleic acid binding)				COG2801(L:Replication, recombination and repair)	sp|Q99315|YG31B_YEAST(Transposon Ty3-G Gag-Pol polyprotein OS=Saccharomyces cerevisiae (strain ATCC 204508 / S288c) OX=559292 GN=TY3B-G PE=1 SV=3)	PF00078(RVT_1:Reverse transcriptase (RNA-dependent DNA polymerase)); PF17919(RT_RNaseH_2:RNase H-like domain found in reverse transcriptase); PF17917(RT_RNaseH:RNase H-like domain found in reverse transcriptase); PF17921(Integrase_H2C2:Integrase zinc binding domain); PF08284(RVP_2:Retroviral aspartyl protease); PF00665(rve:Integrase core domain); PF03732(Retrotrans_gag:Retrotransposon gag protein…
TRINITY_DN19998_c0_g1	0.0949379	-3.39687	5.38403e-06	0.000786219	yes	down	XP_028955747.1(protein FANTASTIC FOUR 3-like [Malus domestica])							PF11250(FAF:Fantastic Four meristem regulator)
TRINITY_DN15932_c0_g1	0.375144	-1.41449	5.53178e-06	0.00080497	yes	down	ABK24238.1(unknown [Picea sitchensis])	GO:0009535(cellular_component:chloroplast thylakoid membrane); GO:0016021(cellular_component:integral component of membrane)				ENOG410Y0RG(S:Function unknown)	sp|P93735|ELIP1_ARATH(Early light-induced protein 1, chloroplastic OS=Arabidopsis thaliana OX=3702 GN=ELIP1 PE=1 SV=1)	PF00504(Chloroa_b-bind:Chlorophyll A-B binding protein)
TRINITY_DN4339_c0_g1	0.00375464	-8.05711	5.90445e-06	0.000856207	yes	down
TRINITY_DN10049_c0_g1	0.00412628	-7.92094	6.28961e-06	0.000905748	yes	down	ABK24388.1(unknown [Picea sitchensis])	GO:0050662(molecular_function:coenzyme binding); GO:0102294(molecular_function:cholesterol dehydrogenase activity); GO:0010051(biological_process:xylem and phloem pattern formation); GO:0005829(cellular_component:cytosol); GO:0009611(biological_process:response to wounding); GO:0003824(molecular_function:catalytic activity); GO:0003854(molecular_function:3-beta-hydroxy-delta5-steroid dehydrogenas…				ENOG410XPIJ(S:Function unknown)	sp|A0A1C9CX66|CYC2_CAMAC(Iridoid synthase CYC2 OS=Camptotheca acuminata OX=16922 GN=CYC2 PE=1 SV=1)
TRINITY_DN16456_c0_g3	0.00416469	-7.90758	6.36218e-06	0.000910527	yes	down	XP_008800513.1(probable flavin-containing monooxygenase 1 [Phoenix dactylifera])	GO:0016020(cellular_component:membrane); GO:0005044(molecular_function:scavenger receptor activity); GO:0050661(molecular_function:NADP binding); GO:0050660(molecular_function:flavin adenine dinucleotide binding); GO:0004499(molecular_function:N,N-dimethylaniline monooxygenase activity)	K00485	FMO		COG2072(P:Inorganic ion transport and metabolism)	sp|Q9LMA1|FMO1_ARATH(Probable flavin-containing monooxygenase 1 OS=Arabidopsis thaliana OX=3702 GN=FMO1 PE=2 SV=1)	PF00743(FMO-like:Flavin-binding monooxygenase-like); PF13738(Pyr_redox_3:Pyridine nucleotide-disulphide oxidoreductase)
TRINITY_DN10139_c0_g1	0.0041772	-7.90325	6.38843e-06	0.000910527	yes	down
TRINITY_DN79967_c0_g1	0.00595055	-7.39276	6.37079e-06	0.000910527	yes	down
TRINITY_DN5936_c0_g1	0.00396632	-7.97798	6.73776e-06	0.000948983	yes	down
TRINITY_DN14505_c0_g1	0.0304369	-5.03803	6.74946e-06	0.000948983	yes	down
TRINITY_DN25273_c1_g1	0.105515	-3.24448	6.81562e-06	0.000955058	yes	down
TRINITY_DN19043_c1_g1	0.00370577	-8.07601	6.90374e-06	0.00096416	yes	down
TRINITY_DN65517_c0_g1	0.00431655	-7.85591	6.96139e-06	0.00096896	yes	down	RVW20953.1(LINE-1 retrotransposable element ORF2 protein [Vitis vinifera])	GO:0009536(cellular_component:plastid); GO:0005768(cellular_component:endosome); GO:0005802(cellular_component:trans-Golgi network)				ENOG4111MK6(S:Function unknown); ENOG410Y65V(S:Function unknown)
TRINITY_DN5230_c0_g1	0.00378631	-8.04499	7.05641e-06	0.000978913	yes	down
TRINITY_DN1755_c0_g1	0.0995892	-3.32787	7.12393e-06	0.000984996	yes	down
TRINITY_DN95_c0_g5	0.217525	-2.20074	7.76505e-06	0.00106304	yes	down
TRINITY_DN10950_c0_g1	0.247085	-2.01692	7.75427e-06	0.00106304	yes	down	XP_010695054.1(PREDICTED: serine/threonine-protein kinase CDL1 [Beta vulgaris subsp. vulgaris] >KMS97944.1 hypothetical protein BVRB_4g097190 [Beta vulgaris subsp. vulgaris])	GO:0004674(molecular_function:protein serine/threonine kinase activity); GO:0016021(cellular_component:integral component of membrane); GO:0005524(molecular_function:ATP binding); GO:0004672(molecular_function:protein kinase activity)				COG0515(T:Signal transduction mechanisms)	sp|Q9FE20|PBS1_ARATH(Serine/threonine-protein kinase PBS1 OS=Arabidopsis thaliana OX=3702 GN=PBS1 PE=1 SV=1)	PF00069(Pkinase:Protein kinase domain); PF07714(Pkinase_Tyr:Protein tyrosine kinase); PF01636(APH:Phosphotransferase enzyme family)
TRINITY_DN2728_c0_g1	0.00690095	-7.17899	8.30897e-06	0.00113378	yes	down								PF00628(PHD:PHD-finger)
TRINITY_DN6008_c0_g1	0.207968	-2.26557	8.74476e-06	0.00118547	yes	down	ABD24235.1(chalcone synthase [Abies alba])	GO:0009058(biological_process:biosynthetic process); GO:0016747(molecular_function:transferase activity, transferring acyl groups other than amino-acyl groups)	K00660	CHS	map04712(Circadian rhythm - plant); map00941(Flavonoid biosynthesis)	COG3424(Q:Secondary metabolites biosynthesis, transport and catabolism)	sp|Q9M5M0|CHS7_PICMA(Chalcone synthase 7 OS=Picea mariana OX=3335 GN=CSF7 PE=2 SV=1)	PF00195(Chal_sti_synt_N:Chalcone and stilbene synthases, N-terminal domain); PF02797(Chal_sti_synt_C:Chalcone and stilbene synthases, C-terminal domain); PF08541(ACP_syn_III_C:3-Oxoacyl-[acyl-carrier-protein (ACP)] synthase III C terminal); PF08545(ACP_syn_III:3-Oxoacyl-[acyl-carrier-protein (ACP)] synthase III); PF08392(FAE1_CUT1_RppA:FAE1/Type III polyketide synthase-like protein)
TRINITY_DN9208_c0_g1	0.00436789	-7.83885	8.81441e-06	0.00119103	yes	down	ADW94528.1(putative truncated TIR-NBS-LRR protein [Pinus monticola])	GO:0007165(biological_process:signal transduction); GO:0043531(molecular_function:ADP binding)						PF12799(LRR_4:Leucine Rich repeats (2 copies)); PF13855(LRR_8:Leucine rich repeat)
TRINITY_DN1345_c1_g1	0.175396	-2.51132	8.91801e-06	0.00119341	yes	down	AIU50188.1(aspartyl protease family protein, partial [Ginkgo biloba])	GO:0016021(cellular_component:integral component of membrane); GO:0004190(molecular_function:aspartic-type endopeptidase activity)				ENOG410XNV7(O:Posttranslational modification, protein turnover, chaperones)	sp|Q8VYV9|APF1_ARATH(Aspartyl protease family protein 1 OS=Arabidopsis thaliana OX=3702 GN=APF1 PE=2 SV=1)	PF14541(TAXi_C:Xylanase inhibitor C-terminal)
TRINITY_DN1600_c1_g1	0.0250033	-5.32174	1.02346e-05	0.0013652	yes	down	TKY53971.1(tyrosine-protein phosphatase [Spatholobus suberectus])	GO:0004725(molecular_function:protein tyrosine phosphatase activity)	K18045	SIW14, OCA3		COG2365(S:Function unknown)	sp|Q940L5|PDSP4_ARATH(Probable tyrosine-protein phosphatase DSP4 OS=Arabidopsis thaliana OX=3702 GN=DSP4 PE=2 SV=1)	PF03162(Y_phosphatase2:Tyrosine phosphatase family); PF13350(Y_phosphatase3:Tyrosine phosphatase family)
TRINITY_DN3063_c0_g5	0.294164	-1.76531	1.1121e-05	0.00146931	yes	down	ABK23161.1(unknown [Picea sitchensis] >ABK26186.1 unknown [Picea sitchensis])	GO:0006952(biological_process:defense response); GO:0038023(molecular_function:signaling receptor activity); GO:0009738(biological_process:abscisic acid-activated signaling pathway); GO:0004864(molecular_function:protein phosphatase inhibitor activity); GO:0010427(molecular_function:abscisic acid binding)				ENOG410YZ38(S:Function unknown); ENOG410YV9R(S:Function unknown)	sp|A0A024B3G5|FRA16_FRAAN(Major strawberry allergen Fra a 1.06 OS=Fragaria ananassa OX=3747 GN=Fra a 1.06 PE=1 SV=1)	PF00407(Bet_v_1:Pathogenesis-related protein Bet v I family); PF10604(Polyketide_cyc2:Polyketide cyclase / dehydrase and lipid transport)
TRINITY_DN4827_c0_g1	0.025081	-5.31726	1.1429e-05	0.00150048	yes	down
TRINITY_DN88877_c0_g1	0.00368101	-8.08568	1.21915e-05	0.00159555	yes	down
TRINITY_DN4611_c0_g1	0.351758	-1.50734	1.2398e-05	0.00161749	yes	down	ADM77662.1(zinc finger family-like protein, partial [Picea sitchensis] >ADM77663.1 zinc finger family-like protein, partial [Picea sitchensis] >ADM77664.1 zinc finger family-like protein, partial [Picea sitchensis] >ADM77665.1 zinc finger family-like protein, partial [Picea sitchensis] >ADM77666.1 zinc finger family-like protein, partial [Picea sitchensis] >ADM77667.1 zinc finger family-like prot…	GO:0000306(cellular_component:extrinsic component of vacuolar membrane); GO:0005783(cellular_component:endoplasmic reticulum); GO:0016021(cellular_component:integral component of membrane); GO:0016301(molecular_function:kinase activity); GO:0006886(biological_process:intracellular protein transport); GO:0043621(molecular_function:protein self-association)	K15692	RNF13, RZF		ENOG410Z7Z7(S:Function unknown); ENOG410Z5DF(S:Function unknown); ENOG41121N2(S:Function unknown)	sp|Q0VD51|RNF13_BOVIN(E3 ubiquitin-protein ligase RNF13 OS=Bos taurus OX=9913 GN=RNF13 PE=2 SV=1)	PF13639(zf-RING_2:Ring finger domain); PF13923(zf-C3HC4_2:Zinc finger, C3HC4 type (RING finger)); PF17123(zf-RING_11:RING-like zinc finger); PF00097(zf-C3HC4:Zinc finger, C3HC4 type (RING finger)); PF14634(zf-RING_5:zinc-RING finger domain); PF12678(zf-rbx1:RING-H2 zinc finger domain)
TRINITY_DN954_c0_g1	0.294141	-1.76542	1.3311e-05	0.00172578	yes	down	THU50675.1(hypothetical protein C4D60_Mb06t22800 [Musa balbisiana])					ENOG410YX1G(S:Function unknown)		PF09133(SANTA:SANTA (SANT Associated))
TRINITY_DN6449_c0_g1	0.0530847	-4.23556	1.3395e-05	0.00173128	yes	down
TRINITY_DN27312_c1_g1	0.289003	-1.79085	1.37349e-05	0.00176972	yes	down								PF12799(LRR_4:Leucine Rich repeats (2 copies))
TRINITY_DN3305_c0_g2	0.309532	-1.69184	1.41564e-05	0.0018128	yes	down	XP_008810403.1(inorganic pyrophosphatase 2-like [Phoenix dactylifera])	GO:0046872(molecular_function:metal ion binding); GO:0016791(molecular_function:phosphatase activity)	K13248	PHOSPHO2	map00750(Vitamin B6 metabolism)	ENOG4111NAQ(S:Function unknown)	sp|Q9FZ62|PPSP2_ARATH(Inorganic pyrophosphatase 2 OS=Arabidopsis thaliana OX=3702 GN=At1g17710 PE=2 SV=1)	PF06888(Put_Phosphatase:Putative Phosphatase)
TRINITY_DN18786_c0_g1	0.385977	-1.37341	1.41372e-05	0.0018128	yes	down	AFP90212.1(early light-induced protein, partial [Pinus armandii])	GO:0016021(cellular_component:integral component of membrane)				ENOG410Y0RG(S:Function unknown)	sp|P11432|ELI_PEA(Early light-induced protein, chloroplastic OS=Pisum sativum OX=3888 PE=2 SV=1)	PF00504(Chloroa_b-bind:Chlorophyll A-B binding protein)
TRINITY_DN1358_c0_g3	0.420437	-1.25004	1.42451e-05	0.00181856	yes	down	AKC96391.1(multidrug and toxin compound extrusion protein [Pinus radiata])	GO:0015297(molecular_function:antiporter activity); GO:0016021(cellular_component:integral component of membrane); GO:0015299(molecular_function:solute:proton antiporter activity); GO:0009705(cellular_component:plant-type vacuole membrane); GO:0042910(molecular_function:xenobiotic transporter activity); GO:0010231(biological_process:maintenance of seed dormancy); GO:0010023(biological_process:pro…	K03327	TC.MATE, SLC47A, norM, mdtK, dinF		COG0534(V:Defense mechanisms)	sp|Q9LYT3|DTX41_ARATH(Protein DETOXIFICATION 41 OS=Arabidopsis thaliana OX=3702 GN=DTX41 PE=2 SV=1)	PF01554(MatE:MatE)
TRINITY_DN59176_c0_g1	0.147669	-2.75956	1.45903e-05	0.00185127	yes	down	ASK39402.1(UDP-glycosyltransferase [Ginkgo biloba])	GO:0016758(molecular_function:transferase activity, transferring hexosyl groups); GO:0016740(molecular_function:transferase activity)				COG1819(S:Function unknown)	sp|Q7Y232|U73B4_ARATH(UDP-glycosyltransferase 73B4 OS=Arabidopsis thaliana OX=3702 GN=UGT73B4 PE=2 SV=1)	PF00201(UDPGT:UDP-glucoronosyl and UDP-glucosyl transferase)
TRINITY_DN8755_c0_g2	0.0232379	-5.42738	1.48872e-05	0.00188321	yes	down	AZL88516.1(pinoresinol-lariciresinol reductase 1, partial [Taiwania cryptomerioides])	GO:0016491(molecular_function:oxidoreductase activity)	K21568	PLR		COG0702(G:Carbohydrate transport and metabolism); COG0702(M:Cell wall/membrane/envelope biogenesis); ENOG4111CCH(S:Function unknown)	sp|Q9LD13|PILR2_THUPL(Bifunctional pinoresinol-lariciresinol reductase 2 OS=Thuja plicata OX=3316 GN=PLR_Tp2 PE=1 SV=1)	PF05368(NmrA:NmrA-like family); PF13460(NAD_binding_10:NAD(P)H-binding); PF01370(Epimerase:NAD dependent epimerase/dehydratase family); PF01118(Semialdhyde_dh:Semialdehyde dehydrogenase, NAD binding domain)
TRINITY_DN12941_c0_g1	0.00593128	-7.39744	1.51106e-05	0.00188851	yes	down
TRINITY_DN4596_c0_g1	0.455713	-1.1338	1.51057e-05	0.00188851	yes	down	ADE77594.1(unknown [Picea sitchensis])	GO:0016872(molecular_function:intramolecular lyase activity); GO:0045430(molecular_function:chalcone isomerase activity); GO:0009813(biological_process:flavonoid biosynthetic process)	K01859	E5.5.1.6	map00941(Flavonoid biosynthesis)	ENOG410YEUK(G:Carbohydrate transport and metabolism)	sp|A5HBK6|CFI_PYRCO(Chalcone--flavonone isomerase OS=Pyrus communis OX=23211 GN=CHI PE=2 SV=1)	PF02431(Chalcone:Chalcone-flavanone isomerase)
TRINITY_DN13989_c0_g2	0.0048476	-7.68851	1.57349e-05	0.00195479	yes	down	RVX04657.1(LINE-1 reverse transcriptase-like [Vitis vinifera])	GO:0006281(biological_process:DNA repair); GO:0004519(molecular_function:endonuclease activity); GO:0016021(cellular_component:integral component of membrane); GO:0004672(molecular_function:protein kinase activity); GO:0005634(cellular_component:nucleus); GO:0009506(cellular_component:plasmodesma); GO:0045717(biological_process:negative regulation of fatty acid biosynthetic process); GO:0003676(m…					sp|O00370|LORF2_HUMAN(LINE-1 retrotransposable element ORF2 protein OS=Homo sapiens OX=9606 PE=1 SV=1)	PF00078(RVT_1:Reverse transcriptase (RNA-dependent DNA polymerase))
TRINITY_DN43942_c0_g2	0.00485937	-7.68502	1.59379e-05	0.00197411	yes	down	ABR17591.1(unknown [Picea sitchensis])							PF09425(CCT_2:Divergent CCT motif)
TRINITY_DN27319_c0_g1	0.0671852	-3.89571	1.61255e-05	0.00199143	yes	down	BAX09098.1(aldose 1-epimerase [Cryptomeria japonica])	GO:0033499(biological_process:galactose catabolic process via UDP-galactose); GO:0006006(biological_process:glucose metabolic process); GO:0019318(biological_process:hexose metabolic process); GO:0030246(molecular_function:carbohydrate binding); GO:0004034(molecular_function:aldose 1-epimerase activity)	K01785	galM, GALM	map00010(Glycolysis / Gluconeogenesis); map00052(Galactose metabolism)	COG2017(G:Carbohydrate transport and metabolism)	sp|Q96C23|GALM_HUMAN(Aldose 1-epimerase OS=Homo sapiens OX=9606 GN=GALM PE=1 SV=1)	PF01263(Aldose_epim:Aldose 1-epimerase)
TRINITY_DN5335_c0_g1	0.00467241	-7.74162	1.6246e-05	0.00200038	yes	down
TRINITY_DN6538_c0_g1	0.421149	-1.2476	1.64288e-05	0.00201691	yes	down	KDO65485.1(hypothetical protein CISIN_1g009828mg [Citrus sinensis] >KDO65486.1 hypothetical protein CISIN_1g009828mg [Citrus sinensis] >KDO65487.1 hypothetical protein CISIN_1g009828mg [Citrus sinensis])	GO:0022857(molecular_function:transmembrane transporter activity); GO:0016021(cellular_component:integral component of membrane)	K13783	SLC37A1_2		COG2271(L:Replication, recombination and repair)	sp|Q9C5L3|GLPT1_ARATH(Putative glycerol-3-phosphate transporter 1 OS=Arabidopsis thaliana OX=3702 GN=At3g47420 PE=2 SV=1)	PF07690(MFS_1:Major Facilitator Superfamily); PF00083(Sugar_tr:Sugar (and other) transporter)
TRINITY_DN39644_c0_g1	0.00447916	-7.80256	1.64933e-05	0.00201887	yes	down	ACN39861.1(unknown [Picea sitchensis])	GO:0043531(molecular_function:ADP binding)						PF13855(LRR_8:Leucine rich repeat); PF12799(LRR_4:Leucine Rich repeats (2 copies))
TRINITY_DN9563_c0_g2	0.00440287	-7.82734	1.69732e-05	0.00207152	yes	down	ABK22516.1(unknown [Picea sitchensis])
TRINITY_DN10805_c0_g2	0.037524	-4.73604	1.70505e-05	0.00207488	yes	down	ADW94527.1(putative TIR-NBS-LRR protein [Pinus monticola])	GO:0004672(molecular_function:protein kinase activity); GO:0007165(biological_process:signal transduction); GO:0043531(molecular_function:ADP binding); GO:0005524(molecular_function:ATP binding)				ENOG4112BMQ(S:Function unknown)	sp|Q40392|TMVRN_NICGU(TMV resistance protein N OS=Nicotiana glutinosa OX=35889 GN=N PE=1 SV=1)	PF00931(NB-ARC:NB-ARC domain); PF01582(TIR:TIR domain); PF13676(TIR_2:TIR domain); PF05729(NACHT:NACHT domain); PF13401(AAA_22:AAA domain); PF13173(AAA_14:AAA domain); PF13191(AAA_16:AAA ATPase domain); PF13238(AAA_18:AAA domain); PF03308(MeaB:Methylmalonyl Co-A mutase-associated GTPase MeaB); PF00004(AAA:ATPase family associated with various cellular activities (AAA))
TRINITY_DN9023_c0_g1	0.142597	-2.80999	1.74064e-05	0.00211201	yes	down	AHW42462.1(GA2ox12 [Pinus tabuliformis])	GO:0016707(molecular_function:gibberellin 3-beta-dioxygenase activity); GO:0046872(molecular_function:metal ion binding); GO:0051213(molecular_function:dioxygenase activity); GO:0016491(molecular_function:oxidoreductase activity)				COG3491(S:Function unknown)	sp|Q01IX6|DAO_ORYSI(2-oxoglutarate-dependent dioxygenase DAO OS=Oryza sativa subsp. indica OX=39946 GN=DAO PE=3 SV=1)	PF03171(2OG-FeII_Oxy:2OG-Fe(II) oxygenase superfamily); PF14226(DIOX_N:non-haem dioxygenase in morphine synthesis N-terminal)
TRINITY_DN4288_c0_g1	0.253848	-1.97797	1.8015e-05	0.00217318	yes	down	ACN39839.1(unknown [Picea sitchensis])	GO:0005737(cellular_component:cytoplasm); GO:0005634(cellular_component:nucleus)	K02183	CALM	map04016(MAPK signaling pathway - plant); map04626(Plant-pathogen interaction); map04070(Phosphatidylinositol signaling system)	COG5126(D:Cell cycle control, cell division, chromosome partitioning); COG5126(T:Signal transduction mechanisms); COG5126(Z:Cytoskeleton)	sp|P36591|DYR_SCHPO(Dihydrofolate reductase OS=Schizosaccharomyces pombe (strain 972 / ATCC 24843) OX=284812 GN=dfr1 PE=2 SV=2)	PF03959(FSH1:Serine hydrolase (FSH1))
TRINITY_DN18503_c0_g1	0.146178	-2.77421	1.8145e-05	0.00218254	yes	down	ADE76959.1(unknown [Picea sitchensis])	GO:0051119(molecular_function:sugar transmembrane transporter activity); GO:0016021(cellular_component:integral component of membrane); GO:0005886(cellular_component:plasma membrane); GO:0008643(biological_process:carbohydrate transport)	K15382	SLC50A, SWEET		ENOG4111M4R(U:Intracellular trafficking, secretion, and vesicular transport)	sp|Q10LN5|SWT16_ORYSJ(Bidirectional sugar transporter SWEET16 OS=Oryza sativa subsp. japonica OX=39947 GN=SWEET16 PE=3 SV=1)	PF03083(MtN3_slv:Sugar efflux transporter for intercellular exchange)
TRINITY_DN12387_c0_g3	0.0358211	-4.80305	1.87386e-05	0.00223426	yes	down
TRINITY_DN19826_c0_g1	0.00496742	-7.65329	1.87897e-05	0.00223426	yes	down	ACN40032.1(unknown [Picea sitchensis])	GO:0007165(biological_process:signal transduction); GO:0043531(molecular_function:ADP binding)
TRINITY_DN38650_c0_g1	0.00455231	-7.77918	1.98368e-05	0.00235205	yes	down
TRINITY_DN570_c0_g1	0.393647	-1.34503	1.99892e-05	0.00235309	yes	down	XP_017973737.1(PREDICTED: serine/threonine-protein kinase AtPK2/AtPK19 isoform X3 [Theobroma cacao])	GO:0004674(molecular_function:protein serine/threonine kinase activity); GO:0005524(molecular_function:ATP binding)	K04688	RPS6KB		ENOG410XNPH(T:Signal transduction mechanisms)	sp|Q39030|KPK2_ARATH(Serine/threonine-protein kinase AtPK2/AtPK19 OS=Arabidopsis thaliana OX=3702 GN=ATPK2 PE=1 SV=2)	PF00069(Pkinase:Protein kinase domain); PF07714(Pkinase_Tyr:Protein tyrosine kinase); PF00433(Pkinase_C:Protein kinase C terminal domain)
TRINITY_DN5287_c0_g1	0.00495541	-7.65678	1.99386e-05	0.00235309	yes	down
TRINITY_DN688_c0_g1	0.223325	-2.16278	2.00152e-05	0.00235309	yes	down	ERN07259.1(hypothetical protein AMTR_s00019p00198230 [Amborella trichopoda])	GO:0004674(molecular_function:protein serine/threonine kinase activity); GO:0007165(biological_process:signal transduction); GO:0005524(molecular_function:ATP binding)	K07198	PRKAA, AMPK		COG0515(T:Signal transduction mechanisms)	sp|Q2QY53|CIPKW_ORYSJ(CBL-interacting protein kinase 32 OS=Oryza sativa subsp. japonica OX=39947 GN=CIPK32 PE=2 SV=2)	PF00069(Pkinase:Protein kinase domain); PF07714(Pkinase_Tyr:Protein tyrosine kinase); PF03822(NAF:NAF domain); PF14531(Kinase-like:Kinase-like); PF06293(Kdo:Lipopolysaccharide kinase (Kdo/WaaP) family)
TRINITY_DN38799_c0_g1	0.00500468	-7.64251	2.01515e-05	0.0023558	yes	down
TRINITY_DN22952_c0_g2	0.026695	-5.22728	2.08884e-05	0.00243511	yes	down
TRINITY_DN10676_c1_g2	0.0471963	-4.40518	2.11592e-05	0.00245978	yes	down	ABR17740.1(unknown [Picea sitchensis])	GO:0016747(molecular_function:transferase activity, transferring acyl groups other than amino-acyl groups)	K19747;K13065	DCR;E2.3.1.133, HCT	map00941(Flavonoid biosynthesis); map00940(Phenylpropanoid biosynthesis); map00945(Stilbenoid, diarylheptanoid and gingerol biosynthesis)	ENOG410YJ90(S:Function unknown); ENOG410YJA8(S:Function unknown)	sp|Q9FF86|DCR_ARATH(BAHD acyltransferase DCR OS=Arabidopsis thaliana OX=3702 GN=DCR PE=2 SV=1)	PF02458(Transferase:Transferase family)
TRINITY_DN15611_c1_g1	0.245789	-2.02451	2.31581e-05	0.00268466	yes	down
TRINITY_DN1113_c2_g2	0.140604	-2.83029	2.33047e-05	0.00269415	yes	down	AEW08519.1(hypothetical protein CL214Contig1_08, partial [Pinus radiata] >AFG70345.1 hypothetical protein CL214Contig1_08, partial [Pinus taeda] >AFG70346.1 hypothetical protein CL214Contig1_08, partial [Pinus taeda] >AFG70347.1 hypothetical protein CL214Contig1_08, partial [Pinus taeda] >AFG70349.1 hypothetical protein CL214Contig1_08, partial [Pinus taeda] >AFG70351.1 hypothetical protein CL214…	GO:0050662(molecular_function:coenzyme binding); GO:0016616(molecular_function:oxidoreductase activity, acting on the CH-OH group of donors, NAD or NADP as acceptor); GO:0003824(molecular_function:catalytic activity); GO:0047890(molecular_function:flavanone 4-reductase activity); GO:0009813(biological_process:flavonoid biosynthetic process); GO:0045552(molecular_function:dihydrokaempferol 4-reduc…	K13082	DFR	map00941(Flavonoid biosynthesis)	COG0451(M:Cell wall/membrane/envelope biogenesis)	sp|Q5XLY0|ANR_GINBI(Putative anthocyanidin reductase OS=Ginkgo biloba OX=3311 PE=2 SV=1)	PF01370(Epimerase:NAD dependent epimerase/dehydratase family); PF16363(GDP_Man_Dehyd:GDP-mannose 4,6 dehydratase); PF07993(NAD_binding_4:Male sterility protein); PF13460(NAD_binding_10:NAD(P)H-binding); PF05368(NmrA:NmrA-like family)
TRINITY_DN40525_c0_g1	0.227003	-2.13921	2.35806e-05	0.00271099	yes	down	ACS28225.2(phenylalanine ammonia-lyase [Pinus massoniana])	GO:0005737(cellular_component:cytoplasm); GO:0045548(molecular_function:phenylalanine ammonia-lyase activity); GO:0009800(biological_process:cinnamic acid biosynthetic process); GO:0006559(biological_process:L-phenylalanine catabolic process)	K10775	PAL	map00940(Phenylpropanoid biosynthesis); map00360(Phenylalanine metabolism)	COG2986(T:Signal transduction mechanisms)	sp|P52777|PALY_PINTA(Phenylalanine ammonia-lyase OS=Pinus taeda OX=3352 GN=PAL PE=3 SV=1)	PF00221(Lyase_aromatic:Aromatic amino acid lyase)
TRINITY_DN3757_c1_g1	0.433087	-1.20727	2.35379e-05	0.00271099	yes	down	XP_023873177.1(uncharacterized protein At4g02000-like [Quercus suber])	GO:0008270(molecular_function:zinc ion binding); GO:0003676(molecular_function:nucleic acid binding)				ENOG410Y65V(S:Function unknown)		PF14111(DUF4283:Domain of unknown function (DUF4283))
TRINITY_DN370_c0_g1	0.40391	-1.30789	2.3652e-05	0.0027117	yes	down	PQQ02934.1(WAT1-related protein [Prunus yedoensis var. nudiflora])	GO:0022857(molecular_function:transmembrane transporter activity); GO:0016021(cellular_component:integral component of membrane); GO:0005886(cellular_component:plasma membrane)				ENOG4111D31(S:Function unknown)	sp|Q6J163|5NG4_PINTA(Auxin-induced protein 5NG4 OS=Pinus taeda OX=3352 PE=2 SV=1)
TRINITY_DN6261_c0_g3	0.00761221	-7.03747	2.39576e-05	0.00273919	yes	down
TRINITY_DN14343_c0_g1	0.300245	-1.73579	2.40886e-05	0.00274663	yes	down
TRINITY_DN7336_c1_g2	0.193374	-2.37053	2.50904e-05	0.00285304	yes	down	ANB66413.1(transcription factor MYB30 [Picea abies])	GO:0043565(molecular_function:sequence-specific DNA binding); GO:0044212(molecular_function:transcription regulatory region DNA binding); GO:0003700(molecular_function:transcription factor activity, sequence-specific DNA binding); GO:0005634(cellular_component:nucleus); GO:0030154(biological_process:cell differentiation); GO:0003677(molecular_function:DNA binding)	K09422	MYBP		COG5147(K:Transcription)	sp|Q9S9K9|MYB3_ARATH(Transcription factor MYB3 OS=Arabidopsis thaliana OX=3702 GN=MYB3 PE=1 SV=1)	PF00249(Myb_DNA-binding:Myb-like DNA-binding domain); PF13921(Myb_DNA-bind_6:Myb-like DNA-binding domain)
TRINITY_DN14151_c0_g1	0.0997848	-3.32504	2.52468e-05	0.00286301	yes	down
TRINITY_DN31896_c0_g1	0.0194042	-5.68749	2.5473e-05	0.002873	yes	down
TRINITY_DN4307_c1_g1	0.0866189	-3.52917	2.59595e-05	0.0029182	yes	down								PF04987(PigN:Phosphatidylinositolglycan class N (PIG-N))
TRINITY_DN29278_c0_g1	0.404104	-1.3072	2.60141e-05	0.0029182	yes	down	ABK23303.1(unknown [Picea sitchensis] >ACN40836.1 unknown [Picea sitchensis])	GO:0016021(cellular_component:integral component of membrane); GO:0046872(molecular_function:metal ion binding); GO:0016301(molecular_function:kinase activity)	K16275	BAH, NLA		ENOG4110S99(O:Posttranslational modification, protein turnover, chaperones)	sp|B8B5U8|BAHL2_ORYSI(Probable E3 ubiquitin-protein ligase BAH1-like 1 OS=Oryza sativa subsp. indica OX=39946 GN=OsI_27296 PE=3 SV=1)	PF14634(zf-RING_5:zinc-RING finger domain); PF13445(zf-RING_UBOX:RING-type zinc-finger); PF00097(zf-C3HC4:Zinc finger, C3HC4 type (RING finger)); PF13639(zf-RING_2:Ring finger domain); PF13920(zf-C3HC4_3:Zinc finger, C3HC4 type (RING finger))
TRINITY_DN10929_c0_g1	0.347878	-1.52335	2.71063e-05	0.00302443	yes	down	ATG70723.1(UGP3 UDP-glucose pyrophosphorylase 3 [Calocedrus decurrens])	GO:0070569(molecular_function:uridylyltransferase activity)				ENOG410XTB8(S:Function unknown)	sp|F4IY62|UGPA3_ARATH(UTP--glucose-1-phosphate uridylyltransferase 3, chloroplastic OS=Arabidopsis thaliana OX=3702 GN=UGP3 PE=1 SV=1)
TRINITY_DN4619_c0_g1	0.211416	-2.24184	2.77141e-05	0.00308398	yes	down	ABR18053.1(unknown [Picea sitchensis] >ABR18173.1 unknown [Picea sitchensis])	GO:0005634(cellular_component:nucleus); GO:0071365(biological_process:cellular response to auxin stimulus); GO:1901703(biological_process:protein localization involved in auxin polar transport); GO:0005829(cellular_component:cytosol); GO:0005886(cellular_component:plasma membrane)	K19996	SFH5		ENOG410XRSQ(S:Function unknown)	sp|Q94C59|PATL4_ARATH(Patellin-4 OS=Arabidopsis thaliana OX=3702 GN=PATL4 PE=1 SV=2)	PF00650(CRAL_TRIO:CRAL/TRIO domain); PF03765(CRAL_TRIO_N:CRAL/TRIO, N-terminal domain)
TRINITY_DN13173_c0_g1	0.0295968	-5.07842	2.86141e-05	0.00317563	yes	down	ABK22580.1(unknown [Picea sitchensis])	GO:0003993(molecular_function:acid phosphatase activity)				ENOG410YCRN(S:Function unknown)	sp|P27061|PPA1_SOLLC(Acid phosphatase 1 OS=Solanum lycopersicum OX=4081 GN=APS1 PE=2 SV=1)	PF03767(Acid_phosphat_B:HAD superfamily, subfamily IIIB (Acid phosphatase))
TRINITY_DN12727_c0_g2	0.433297	-1.20657	2.87394e-05	0.00318105	yes	down	AAB66345.1(calcium binding protein [Pinus taeda])	GO:0005509(molecular_function:calcium ion binding)						PF00036(EF-hand_1:EF hand); PF13202(EF-hand_5:EF hand); PF13499(EF-hand_7:EF-hand domain pair); PF13405(EF-hand_6:EF-hand domain)
TRINITY_DN7155_c0_g3	0.0267906	-5.22213	2.8935e-05	0.0031942	yes	down	OMO83278.1(Transferase [Corchorus capsularis])	GO:0016747(molecular_function:transferase activity, transferring acyl groups other than amino-acyl groups)				ENOG410YESS(S:Function unknown)	sp|Q9FI78|HST_ARATH(Shikimate O-hydroxycinnamoyltransferase OS=Arabidopsis thaliana OX=3702 GN=HST PE=1 SV=1)	PF02458(Transferase:Transferase family)
TRINITY_DN1639_c0_g3	0.00520529	-7.58581	2.91568e-05	0.00320608	yes	down
TRINITY_DN7342_c0_g1	0.254259	-1.97563	2.92737e-05	0.00320608	yes	down	XP_006440459.1(guard cell S-type anion channel SLAC1 [Citrus clementina] >ESR53699.1 hypothetical protein CICLE_v10019450mg [Citrus clementina])	GO:0090332(biological_process:stomatal closure); GO:0009737(biological_process:response to abscisic acid); GO:0010193(biological_process:response to ozone); GO:0016021(cellular_component:integral component of membrane); GO:0090333(biological_process:regulation of stomatal closure); GO:0050891(biological_process:multicellular organismal water homeostasis); GO:0006873(biological_process:cellular io…				ENOG4111I0D(P:Inorganic ion transport and metabolism)	sp|Q9LD83|SLAC1_ARATH(Guard cell S-type anion channel SLAC1 OS=Arabidopsis thaliana OX=3702 GN=SLAC1 PE=1 SV=1)	PF03595(SLAC1:Voltage-dependent anion channel)
TRINITY_DN32085_c0_g1	0.247233	-2.01606	3.06317e-05	0.00333725	yes	down	ABK22547.1(unknown [Picea sitchensis])	GO:0005737(cellular_component:cytoplasm); GO:0016740(molecular_function:transferase activity); GO:0004364(molecular_function:glutathione transferase activity)	K00799	GST, gst	map00480(Glutathione metabolism)	ENOG410XSIX(O:Posttranslational modification, protein turnover, chaperones)	sp|Q6NLB0|GSTL1_ARATH(Glutathione S-transferase L1 OS=Arabidopsis thaliana OX=3702 GN=GSTL1 PE=2 SV=1)	PF13417(GST_N_3:Glutathione S-transferase, N-terminal domain)
TRINITY_DN10650_c0_g3	0.250286	-1.99835	3.1233e-05	0.00339387	yes	down	ABD52126.1(dirigent protein pDIR15 [Picea sitchensis])	GO:0048046(cellular_component:apoplast)				ENOG410Z0E4(U:Intracellular trafficking, secretion, and vesicular transport)	sp|P13240|DR206_PEA(Disease resistance response protein 206 OS=Pisum sativum OX=3888 GN=PI206 PE=1 SV=2)	PF03018(Dirigent:Dirigent-like protein)
TRINITY_DN15984_c0_g1	0.240068	-2.05848	3.19414e-05	0.00345633	yes	down	AGU43679.1(pinocembrin chalcone synthase [Pinus massoniana])	GO:0009058(biological_process:biosynthetic process); GO:0016210(molecular_function:naringenin-chalcone synthase activity); GO:0016747(molecular_function:transferase activity, transferring acyl groups other than amino-acyl groups); GO:0009813(biological_process:flavonoid biosynthetic process)	K00660	CHS	map04712(Circadian rhythm - plant); map00941(Flavonoid biosynthesis)	COG3424(Q:Secondary metabolites biosynthesis, transport and catabolism)	sp|Q9M5M0|CHS7_PICMA(Chalcone synthase 7 OS=Picea mariana OX=3335 GN=CSF7 PE=2 SV=1)	PF02797(Chal_sti_synt_C:Chalcone and stilbene synthases, C-terminal domain); PF00195(Chal_sti_synt_N:Chalcone and stilbene synthases, N-terminal domain); PF08541(ACP_syn_III_C:3-Oxoacyl-[acyl-carrier-protein (ACP)] synthase III C terminal)
TRINITY_DN5332_c1_g1	0.00536524	-7.54214	3.3638e-05	0.0036268	yes	down	ERN19518.1(hypothetical protein AMTR_s00062p00031880 [Amborella trichopoda])	GO:0016887(molecular_function:ATPase activity); GO:0042626(molecular_function:ATPase activity, coupled to transmembrane movement of substances); GO:0016021(cellular_component:integral component of membrane); GO:0005524(molecular_function:ATP binding); GO:0003676(molecular_function:nucleic acid binding)	K14400	PCF11	map03015(mRNA surveillance pathway)
TRINITY_DN27929_c1_g2	0.133902	-2.90075	3.7437e-05	0.00399501	yes	down			K20283	GOLGA4
TRINITY_DN2699_c0_g1	0.416053	-1.26516	3.87009e-05	0.00411932	yes	down	AAO33040.1(sucrose-phosphatase [Pinus taeda])	GO:0000287(molecular_function:magnesium ion binding); GO:0005986(biological_process:sucrose biosynthetic process); GO:0050307(molecular_function:sucrose-phosphate phosphatase activity)	K07024	SPP	map00500(Starch and sucrose metabolism)	COG0561(S:Function unknown)	sp|Q5IH14|SPP1_TOBAC(Sucrose-phosphatase 1 OS=Nicotiana tabacum OX=4097 GN=SPP1 PE=2 SV=1)	PF05116(S6PP:Sucrose-6F-phosphate phosphohydrolase); PF08282(Hydrolase_3:haloacid dehalogenase-like hydrolase); PF08472(S6PP_C:Sucrose-6-phosphate phosphohydrolase C-terminal)
TRINITY_DN6756_c0_g1	0.38773	-1.36688	3.93824e-05	0.00418117	yes	down	XP_020524805.1(putative ABC transporter C family member 15 [Amborella trichopoda])	GO:0042626(molecular_function:ATPase activity, coupled to transmembrane movement of substances); GO:0016021(cellular_component:integral component of membrane); GO:0016887(molecular_function:ATPase activity); GO:0005524(molecular_function:ATP binding)				COG1132(V:Defense mechanisms)	sp|Q9M1C7|AB9C_ARATH(ABC transporter C family member 9 OS=Arabidopsis thaliana OX=3702 GN=ABCC9 PE=2 SV=2)	PF00664(ABC_membrane:ABC transporter transmembrane region); PF00005(ABC_tran:ABC transporter)
TRINITY_DN3658_c0_g2	0.0426085	-4.55271	4.12228e-05	0.00435434	yes	down	ABK25915.1(unknown [Picea sitchensis])	GO:0016021(cellular_component:integral component of membrane); GO:0015267(molecular_function:channel activity)	K09873	TIP		COG0580(G:Carbohydrate transport and metabolism)	sp|P25818|TIP11_ARATH(Aquaporin TIP1-1 OS=Arabidopsis thaliana OX=3702 GN=TIP1-1 PE=1 SV=1)	PF00230(MIP:Major intrinsic protein)
TRINITY_DN6417_c0_g1	0.00459549	-7.76557	4.14264e-05	0.00436477	yes	down								PF00560(LRR_1:Leucine Rich Repeat); PF13855(LRR_8:Leucine rich repeat); PF12799(LRR_4:Leucine Rich repeats (2 copies)); PF13306(LRR_5:BspA type Leucine rich repeat region (6 copies))
TRINITY_DN122044_c0_g3	0.00523175	-7.57849	4.21254e-05	0.00440496	yes	down
TRINITY_DN3089_c1_g4	0.00550476	-7.5051	4.268e-05	0.00445177	yes	down	XP_010682346.1(PREDICTED: protein SIEVE ELEMENT OCCLUSION C isoform X1 [Beta vulgaris subsp. vulgaris] >KMT07596.1 hypothetical protein BVRB_6g147290 isoform A [Beta vulgaris subsp. vulgaris])	GO:0010088(biological_process:phloem development)
TRINITY_DN8914_c0_g1	0.249765	-2.00136	4.58655e-05	0.00477208	yes	down	ABK25158.1(unknown [Picea sitchensis])	GO:0009058(biological_process:biosynthetic process); GO:0016747(molecular_function:transferase activity, transferring acyl groups other than amino-acyl groups)	K00660	CHS	map04712(Circadian rhythm - plant); map00941(Flavonoid biosynthesis)	COG3424(Q:Secondary metabolites biosynthesis, transport and catabolism)	sp|Q9M5M0|CHS7_PICMA(Chalcone synthase 7 OS=Picea mariana OX=3335 GN=CSF7 PE=2 SV=1)	PF00195(Chal_sti_synt_N:Chalcone and stilbene synthases, N-terminal domain)
TRINITY_DN31499_c0_g1	0.019994	-5.64429	4.67311e-05	0.00485002	yes	down	P30079.1(RecName: Full=Chalcone synthase; AltName: Full=Naringenin-chalcone synthase >CAA43166.1 chalcone synthase [Pinus sylvestris])	GO:0009058(biological_process:biosynthetic process); GO:0016210(molecular_function:naringenin-chalcone synthase activity); GO:0009813(biological_process:flavonoid biosynthetic process); GO:0016747(molecular_function:transferase activity, transferring acyl groups other than amino-acyl groups)	K00660	CHS	map04712(Circadian rhythm - plant); map00941(Flavonoid biosynthesis)		sp|P30079|CHSY_PINSY(Chalcone synthase OS=Pinus sylvestris OX=3349 GN=CHS PE=1 SV=1)	PF00195(Chal_sti_synt_N:Chalcone and stilbene synthases, N-terminal domain); PF08545(ACP_syn_III:3-Oxoacyl-[acyl-carrier-protein (ACP)] synthase III); PF08392(FAE1_CUT1_RppA:FAE1/Type III polyketide synthase-like protein)
TRINITY_DN3564_c0_g2	0.00925342	-6.7558	4.71184e-05	0.00487804	yes	down
TRINITY_DN41760_c0_g1	0.146027	-2.77569	5.03759e-05	0.00518946	yes	down	ABR17008.1(unknown [Picea sitchensis])	GO:0007165(biological_process:signal transduction); GO:0043531(molecular_function:ADP binding)					sp|F4JT80|RPP2B_ARATH(Disease resistance protein RPP2B OS=Arabidopsis thaliana OX=3702 GN=RPP2B PE=1 SV=2)	PF00931(NB-ARC:NB-ARC domain)
TRINITY_DN12560_c0_g1	0.193309	-2.37102	5.15354e-05	0.00529581	yes	down	XP_020273598.1(probable proline transporter 2 isoform X1 [Asparagus officinalis] >ONK62131.1 uncharacterized protein A4U43_C07F670 [Asparagus officinalis])	GO:0016021(cellular_component:integral component of membrane)				COG0814(E:Amino acid transport and metabolism)	sp|Q60DN5|PROT1_ORYSJ(Proline transporter 1 OS=Oryza sativa subsp. japonica OX=39947 GN=PROT1 PE=2 SV=1)	PF01490(Aa_trans:Transmembrane amino acid transporter protein)
TRINITY_DN5531_c1_g1	0.267499	-1.90239	5.24935e-05	0.00536775	yes	down	XP_020520158.1(jacalin-related lectin 3 isoform X3 [Amborella trichopoda])	GO:0030246(molecular_function:carbohydrate binding)				ENOG410Z7Z7(S:Function unknown)	sp|F4HQX1|JAL3_ARATH(Jacalin-related lectin 3 OS=Arabidopsis thaliana OX=3702 GN=JAL3 PE=2 SV=1)	PF01419(Jacalin:Jacalin-like lectin domain)
TRINITY_DN23071_c0_g1	0.130155	-2.94169	5.27267e-05	0.00537838	yes	down	ABK24638.1(unknown [Picea sitchensis])	GO:0016747(molecular_function:transferase activity, transferring acyl groups other than amino-acyl groups)	K19747	DCR		ENOG410YJA8(S:Function unknown)	sp|Q9FF86|DCR_ARATH(BAHD acyltransferase DCR OS=Arabidopsis thaliana OX=3702 GN=DCR PE=2 SV=1)	PF02458(Transferase:Transferase family)
TRINITY_DN5201_c0_g1	0.276659	-1.85382	5.39227e-05	0.00547355	yes	down
TRINITY_DN17192_c0_g3	0.0500856	-4.31946	5.43695e-05	0.00549211	yes	down	ABK25158.1(unknown [Picea sitchensis])	GO:0009058(biological_process:biosynthetic process); GO:0016210(molecular_function:naringenin-chalcone synthase activity); GO:0016747(molecular_function:transferase activity, transferring acyl groups other than amino-acyl groups)	K13231;K00660	STS;CHS	map04712(Circadian rhythm - plant); map00941(Flavonoid biosynthesis); map00945(Stilbenoid, diarylheptanoid and gingerol biosynthesis)	COG3424(Q:Secondary metabolites biosynthesis, transport and catabolism)	sp|O65872|CHSY_PINST(Chalcone synthase OS=Pinus strobus OX=3348 GN=CHS PE=2 SV=1)	PF02797(Chal_sti_synt_C:Chalcone and stilbene synthases, C-terminal domain)
TRINITY_DN5642_c1_g1	0.198935	-2.32963	5.48808e-05	0.00553033	yes	down	ABR17557.1(unknown [Picea sitchensis])					ENOG410YHS0(S:Function unknown)	sp|Q9ZUF7|LOR6_ARATH(Protein LURP-one-related 6 OS=Arabidopsis thaliana OX=3702 GN=At2g05910 PE=2 SV=1)	PF04525(LOR:LURP-one-related)
TRINITY_DN4054_c0_g1	0.303333	-1.72102	5.65731e-05	0.0056734	yes	down	ADW94527.1(putative TIR-NBS-LRR protein [Pinus monticola])	GO:0007165(biological_process:signal transduction); GO:0043531(molecular_function:ADP binding)					sp|Q40392|TMVRN_NICGU(TMV resistance protein N OS=Nicotiana glutinosa OX=35889 GN=N PE=1 SV=1)	PF01582(TIR:TIR domain); PF00931(NB-ARC:NB-ARC domain); PF12799(LRR_4:Leucine Rich repeats (2 copies)); PF13676(TIR_2:TIR domain); PF13855(LRR_8:Leucine rich repeat); PF05729(NACHT:NACHT domain); PF13401(AAA_22:AAA domain); PF13306(LRR_5:BspA type Leucine rich repeat region (6 copies)); PF01637(ATPase_2:ATPase domain predominantly from Archaea); PF13191(AAA_16:AAA ATPase domain)
TRINITY_DN7571_c0_g1	0.00570878	-7.4526	5.74412e-05	0.00573282	yes	down
TRINITY_DN36896_c0_g2	0.000852873	-10.1954	5.73999e-05	0.00573282	yes	down	EAZ23775.1(hypothetical protein OsJ_07483 [Oryza sativa Japonica Group] >BAF09311.2 Os02g0610000 [Oryza sativa Japonica Group] >BAS79704.1 Os02g0610000 [Oryza sativa Japonica Group])	GO:0004674(molecular_function:protein serine/threonine kinase activity); GO:0016021(cellular_component:integral component of membrane); GO:0016301(molecular_function:kinase activity); GO:0005524(molecular_function:ATP binding); GO:0004672(molecular_function:protein kinase activity)				COG4886(S:Function unknown)	sp|C0LGP4|Y3475_ARATH(Probable LRR receptor-like serine/threonine-protein kinase At3g47570 OS=Arabidopsis thaliana OX=3702 GN=At3g47570 PE=2 SV=1)	PF13855(LRR_8:Leucine rich repeat); PF12799(LRR_4:Leucine Rich repeats (2 copies)); PF08263(LRRNT_2:Leucine rich repeat N-terminal domain)
TRINITY_DN3166_c0_g1	0.131324	-2.9288	5.94092e-05	0.00588688	yes	down
TRINITY_DN1680_c0_g1	0.0656326	-3.92944	5.96653e-05	0.00589335	yes	down
TRINITY_DN46030_c0_g2	0.00590986	-7.40266	5.97577e-05	0.00589335	yes	down
TRINITY_DN11949_c0_g3	0.0944456	-3.40437	6.09871e-05	0.00600038	yes	down	ABR16103.1(unknown [Picea sitchensis])	GO:0043531(molecular_function:ADP binding)				ENOG410Y7SX(S:Function unknown)	sp|Q9SZA7|DRL29_ARATH(Probable disease resistance protein At4g33300 OS=Arabidopsis thaliana OX=3702 GN=At4g33300 PE=2 SV=3)	PF00931(NB-ARC:NB-ARC domain); PF05659(RPW8:Arabidopsis broad-spectrum mildew resistance protein RPW8); PF13401(AAA_22:AAA domain); PF13855(LRR_8:Leucine rich repeat)
TRINITY_DN2671_c0_g1	0.00496489	-7.65402	6.35184e-05	0.00622003	yes	down								PF12799(LRR_4:Leucine Rich repeats (2 copies)); PF13855(LRR_8:Leucine rich repeat)
TRINITY_DN10198_c0_g1	0.139633	-2.84029	6.40359e-05	0.00625598	yes	down	RWR73461.1(putative xyloglucan endotransglucosylase/hydrolase protein 26 [Cinnamomum micranthum f. kanehirae])	GO:0042546(biological_process:cell wall biogenesis); GO:0005618(cellular_component:cell wall); GO:0016021(cellular_component:integral component of membrane); GO:0048046(cellular_component:apoplast); GO:0071555(biological_process:cell wall organization); GO:0016762(molecular_function:xyloglucan:xyloglucosyl transferase activity); GO:0004553(molecular_function:hydrolase activity, hydrolyzing O-glyc…	K14504;K08235	TCH4;E2.4.1.207	map04075(Plant hormone signal transduction)	COG2273(G:Carbohydrate transport and metabolism)	sp|P35694|XTH2_SOYBN(Xyloglucan endotransglucosylase/hydrolase 2 OS=Glycine max OX=3847 PE=2 SV=1)	PF00722(Glyco_hydro_16:Glycosyl hydrolases family 16); PF06955(XET_C:Xyloglucan endo-transglycosylase (XET) C-terminus)
TRINITY_DN21750_c0_g1	0.0821134	-3.60624	6.63771e-05	0.00646951	yes	down	EOX96302.1(SPX domain gene 3 [Theobroma cacao])	GO:0016036(biological_process:cellular response to phosphate starvation)
TRINITY_DN60497_c0_g1	0.005265	-7.56935	6.78858e-05	0.00658571	yes	down	OWM85156.1(hypothetical protein CDL15_Pgr027943 [Punica granatum])	GO:0016021(cellular_component:integral component of membrane); GO:0008324(molecular_function:cation transmembrane transporter activity); GO:0000325(cellular_component:plant-type vacuole)	K14689	SLC30A2, ZNT2		COG1230(S:Function unknown)	sp|Q9ZT63|MTP1_ARATH(Metal tolerance protein 1 OS=Arabidopsis thaliana OX=3702 GN=MTP1 PE=1 SV=2)	PF01545(Cation_efflux:Cation efflux family)
TRINITY_DN10330_c0_g1	0.290461	-1.78359	6.78482e-05	0.00658571	yes	down	XP_010068093.1(PREDICTED: uncharacterized protein LOC104454919 [Eucalyptus grandis])	GO:0003964(molecular_function:RNA-directed DNA polymerase activity); GO:0015074(biological_process:DNA integration); GO:0004523(molecular_function:RNA-DNA hybrid ribonuclease activity); GO:0003676(molecular_function:nucleic acid binding)					sp|Q99315|YG31B_YEAST(Transposon Ty3-G Gag-Pol polyprotein OS=Saccharomyces cerevisiae (strain ATCC 204508 / S288c) OX=559292 GN=TY3B-G PE=1 SV=3)
TRINITY_DN25725_c0_g2	0.00571569	-7.45086	6.8835e-05	0.00666227	yes	down	XP_026657081.1(DNA mismatch repair protein MSH5 [Phoenix dactylifera])	GO:0016021(cellular_component:integral component of membrane); GO:0006298(biological_process:mismatch repair); GO:0005524(molecular_function:ATP binding); GO:0030983(molecular_function:mismatched DNA binding)	K08741	MSH5		COG0249(L:Replication, recombination and repair)	sp|F4JEP5|MSH5_ARATH(DNA mismatch repair protein MSH5 OS=Arabidopsis thaliana OX=3702 GN=MSH5 PE=2 SV=1)
TRINITY_DN11717_c1_g1	0.0624803	-4.00045	7.03967e-05	0.00678187	yes	down	ABK21744.1(unknown [Picea sitchensis])	GO:0043531(molecular_function:ADP binding)	K13457	RPM1, RPS3	map04626(Plant-pathogen interaction)	COG4886(S:Function unknown)	sp|Q7XA42|RGA1_SOLBU(Putative disease resistance protein RGA1 OS=Solanum bulbocastanum OX=147425 GN=RGA1 PE=2 SV=2)	PF18052(Rx_N:Rx N-terminal domain)
TRINITY_DN4364_c0_g1	0.0470042	-4.41107	7.1969e-05	0.0069014	yes	down
TRINITY_DN9658_c0_g1	0.0060521	-7.36835	7.2985e-05	0.00698013	yes	down
TRINITY_DN183_c0_g1	0.168892	-2.56583	7.34796e-05	0.00699788	yes	down	ABR16538.1(unknown [Picea sitchensis])	GO:0022857(molecular_function:transmembrane transporter activity); GO:0032440(molecular_function:2-alkenal reductase [NAD(P)] activity); GO:0016021(cellular_component:integral component of membrane); GO:0008643(biological_process:carbohydrate transport)	K08145	SLC2A8, GLUT8		ENOG410XNQK(G:Carbohydrate transport and metabolism)	sp|Q9FRL3|ERDL6_ARATH(Sugar transporter ERD6-like 6 OS=Arabidopsis thaliana OX=3702 GN=At1g75220 PE=1 SV=1)	PF00083(Sugar_tr:Sugar (and other) transporter); PF07690(MFS_1:Major Facilitator Superfamily); PF13347(MFS_2:MFS/sugar transport protein)
TRINITY_DN6681_c0_g2	0.00580661	-7.42809	7.43835e-05	0.00704437	yes	down
TRINITY_DN12358_c0_g2	0.00553952	-7.49602	7.44755e-05	0.00704437	yes	down
TRINITY_DN1491_c0_g1	0.00580661	-7.42809	7.43835e-05	0.00704437	yes	down
TRINITY_DN2686_c0_g1	0.2848	-1.81198	7.58902e-05	0.0071619	yes	down	ABR17452.1(unknown [Picea sitchensis])	GO:0004674(molecular_function:protein serine/threonine kinase activity); GO:0005524(molecular_function:ATP binding); GO:0004672(molecular_function:protein kinase activity)				ENOG410XRMJ(T:Signal transduction mechanisms)	sp|Q38873|CDPK7_ARATH(Calcium-dependent protein kinase 7 OS=Arabidopsis thaliana OX=3702 GN=CPK7 PE=2 SV=1)	PF00069(Pkinase:Protein kinase domain); PF07714(Pkinase_Tyr:Protein tyrosine kinase)
TRINITY_DN33388_c0_g1	0.00590926	-7.40281	7.69801e-05	0.00723196	yes	down	AJP06318.1(LRK1 [Pinus tabuliformis])	GO:0016021(cellular_component:integral component of membrane); GO:0005524(molecular_function:ATP binding); GO:0004672(molecular_function:protein kinase activity)
TRINITY_DN19481_c0_g2	0.00590926	-7.40281	7.69801e-05	0.00723196	yes	down
TRINITY_DN14067_c0_g2	0.0293863	-5.08871	7.72019e-05	0.00723646	yes	down	XP_028066185.1(uncharacterized protein LOC114269122 [Camellia sinensis])	GO:0046983(molecular_function:protein dimerization activity)						PF04937(DUF659:Protein of unknown function (DUF 659))
TRINITY_DN11650_c0_g1	0.00533477	-7.55036	7.85119e-05	0.00730496	yes	down	XP_015888587.1(LRR receptor-like serine/threonine-protein kinase EFR [Ziziphus jujuba])	GO:0004674(molecular_function:protein serine/threonine kinase activity); GO:0016021(cellular_component:integral component of membrane); GO:0004672(molecular_function:protein kinase activity); GO:0005524(molecular_function:ATP binding); GO:0008168(molecular_function:methyltransferase activity)				COG0515(T:Signal transduction mechanisms); COG4886(S:Function unknown)	sp|C0LGU5|Y5457_ARATH(Probable LRR receptor-like serine/threonine-protein kinase At5g45780 OS=Arabidopsis thaliana OX=3702 GN=At5g45780 PE=1 SV=1)	PF00069(Pkinase:Protein kinase domain)
TRINITY_DN6954_c0_g2	0.00613561	-7.34858	8.18857e-05	0.00757315	yes	down	KUM46907.1(hypothetical protein ABT39_MTgene6362 (mitochondrion) [Picea glauca])	GO:0008137(molecular_function:NADH dehydrogenase (ubiquinone) activity); GO:0016021(cellular_component:integral component of membrane); GO:0042773(biological_process:ATP synthesis coupled electron transport); GO:0005739(cellular_component:mitochondrion)					sp|P29388|NU5M_ARATH(NADH-ubiquinone oxidoreductase chain 5 OS=Arabidopsis thaliana OX=3702 GN=ND5 PE=2 SV=3)
TRINITY_DN55403_c0_g1	0.105621	-3.24303	8.44083e-05	0.00778915	yes	down	AFG67370.1(hypothetical protein 0_7326_01, partial [Pinus taeda] >AFG67376.1 hypothetical protein 0_7326_01, partial [Pinus taeda] >AFG67378.1 hypothetical protein 0_7326_01, partial [Pinus taeda])					ENOG410ZKU6(S:Function unknown); COG0589(T:Signal transduction mechanisms)	sp|Q8L4N1|PHO34_ARATH(Universal stress protein PHOS34 OS=Arabidopsis thaliana OX=3702 GN=PHOS34 PE=1 SV=1)	PF00582(Usp:Universal stress protein family)
TRINITY_DN2737_c0_g1	0.00626934	-7.31747	8.84967e-05	0.00814835	yes	down	ABK21291.1(unknown [Picea sitchensis])		K13993	HSP20	map04141(Protein processing in endoplasmic reticulum)	COG0071(O:Posttranslational modification, protein turnover, chaperones)	sp|P09887|HS22C_SOYBN(Small heat shock protein, chloroplastic (Fragment) OS=Glycine max OX=3847 GN=HSP22 PE=2 SV=1)	PF00011(HSP20:Hsp20/alpha crystallin family); PF17886(ArsA_HSP20:HSP20-like domain found in ArsA)
TRINITY_DN2387_c0_g1	0.42836	-1.2231	9.71346e-05	0.00884584	yes	down	ABR16993.1(unknown [Picea sitchensis])	GO:0004623(molecular_function:phospholipase A2 activity); GO:0006644(biological_process:phospholipid metabolic process); GO:0050482(biological_process:arachidonic acid secretion)				ENOG41120TK(S:Function unknown)
TRINITY_DN29166_c0_g2	0.205238	-2.28463	9.74369e-05	0.00885399	yes	down
TRINITY_DN277_c0_g1	0.420803	-1.24878	9.82068e-05	0.00890451	yes	down	ABR17561.1(unknown [Picea sitchensis])	GO:0008198(molecular_function:ferrous iron binding); GO:0008199(molecular_function:ferric iron binding); GO:0046872(molecular_function:metal ion binding); GO:0003993(molecular_function:acid phosphatase activity)	K14379	ACP5	map00740(Riboflavin metabolism)	COG1409(S:Function unknown); ENOG4110R30(S:Function unknown)	sp|Q8VYZ2|PPA8_ARATH(Purple acid phosphatase 8 OS=Arabidopsis thaliana OX=3702 GN=PAP8 PE=2 SV=1)	PF00149(Metallophos:Calcineurin-like phosphoesterase)
TRINITY_DN1990_c1_g1	0.354982	-1.49418	9.85114e-05	0.00891271	yes	down	ABK21947.1(unknown [Picea sitchensis])	GO:0016853(molecular_function:isomerase activity); GO:0019318(biological_process:hexose metabolic process); GO:0030246(molecular_function:carbohydrate binding); GO:0004034(molecular_function:aldose 1-epimerase activity)	K01785	galM, GALM	map00010(Glycolysis / Gluconeogenesis); map00052(Galactose metabolism)
TRINITY_DN4812_c2_g1	0.0620779	-4.00978	0.000101076	0.00912486	yes	down	ABK23716.1(unknown [Picea sitchensis])
TRINITY_DN29405_c0_g1	0.00586531	-7.41358	0.00010144	0.00913794	yes	down
TRINITY_DN5171_c0_g1	0.499351	-1.00188	0.000101717	0.00914309	yes	down	OVA17709.1(Carbohydrate kinase PfkB [Macleaya cordata])	GO:0016773(molecular_function:phosphotransferase activity, alcohol group as acceptor); GO:0005634(cellular_component:nucleus); GO:0016301(molecular_function:kinase activity); GO:0009658(biological_process:chloroplast organization); GO:0042644(cellular_component:chloroplast nucleoid); GO:0043621(molecular_function:protein self-association); GO:0042793(biological_process:transcription from plastid …				COG0524(G:Carbohydrate transport and metabolism)	sp|Q9M394|SCKL1_ARATH(Fructokinase-like 1, chloroplastic OS=Arabidopsis thaliana OX=3702 GN=FLN1 PE=1 SV=1)	PF00294(PfkB:pfkB family carbohydrate kinase)
TRINITY_DN19522_c0_g1	0.243915	-2.03555	0.000102403	0.00915392	yes	down	XP_020243352.1(protein DETOXIFICATION 46, chloroplastic isoform X1 [Asparagus officinalis] >XP_020243357.1 protein DETOXIFICATION 46, chloroplastic isoform X1 [Asparagus officinalis])	GO:0015297(molecular_function:antiporter activity); GO:0016021(cellular_component:integral component of membrane); GO:0042910(molecular_function:xenobiotic transporter activity)				COG0534(S:Function unknown)	sp|Q8W4G3|DTX46_ARATH(Protein DETOXIFICATION 46, chloroplastic OS=Arabidopsis thaliana OX=3702 GN=DTX46 PE=2 SV=1)	PF01554(MatE:MatE); PF14667(Polysacc_synt_C:Polysaccharide biosynthesis C-terminal domain)
TRINITY_DN69947_c0_g2	0.00626007	-7.31961	0.000102497	0.00915392	yes	down
TRINITY_DN25461_c0_g2	0.00417661	-7.90345	0.000102118	0.00915392	yes	down	AMR43649.1(transmembrane protein 1 [Pinus massoniana])	GO:0006817(biological_process:phosphate ion transport); GO:0016021(cellular_component:integral component of membrane); GO:0005315(molecular_function:inorganic phosphate transmembrane transporter activity)	K08176	PHO84		ENOG410ZVN7(G:Carbohydrate transport and metabolism)	sp|Q8VYM2|PHT11_ARATH(Inorganic phosphate transporter 1-1 OS=Arabidopsis thaliana OX=3702 GN=PHT1-1 PE=1 SV=2)	PF00083(Sugar_tr:Sugar (and other) transporter); PF07690(MFS_1:Major Facilitator Superfamily)
TRINITY_DN85397_c0_g2	0.000960678	-10.0237	0.00010517	0.00935246	yes	down	OMO90284.1(Integrase, catalytic core [Corchorus capsularis])	GO:0000943(cellular_component:retrotransposon nucleocapsid); GO:0015074(biological_process:DNA integration); GO:0008270(molecular_function:zinc ion binding); GO:0003676(molecular_function:nucleic acid binding); GO:0004672(molecular_function:protein kinase activity); GO:0008168(molecular_function:methyltransferase activity); GO:0005524(molecular_function:ATP binding)	K01528	DNM	map04144(Endocytosis)	ENOG410XS4D(S:Function unknown); COG2801(L:Replication, recombination and repair)	sp|Q94HW2|POLR1_ARATH(Retrovirus-related Pol polyprotein from transposon RE1 OS=Arabidopsis thaliana OX=3702 GN=RE1 PE=2 SV=1)	PF07727(RVT_2:Reverse transcriptase (RNA-dependent DNA polymerase))
TRINITY_DN14849_c0_g2	0.0318125	-4.97426	0.000105635	0.00937382	yes	down	PIA44967.1(hypothetical protein AQUCO_01700499v1 [Aquilegia coerulea])	GO:0030488(biological_process:tRNA methylation); GO:0036265(biological_process:RNA (guanine-N7)-methylation); GO:0005634(cellular_component:nucleus)	K15443	TRM82, WDR4
TRINITY_DN5554_c0_g2	0.108729	-3.20119	0.000108325	0.00959204	yes	down	ERN07259.1(hypothetical protein AMTR_s00019p00198230 [Amborella trichopoda])	GO:0004674(molecular_function:protein serine/threonine kinase activity); GO:0007165(biological_process:signal transduction); GO:0005524(molecular_function:ATP binding)	K07198	PRKAA, AMPK		COG0515(T:Signal transduction mechanisms)	sp|Q9MAM1|CIPK9_ARATH(CBL-interacting serine/threonine-protein kinase 9 OS=Arabidopsis thaliana OX=3702 GN=CIPK9 PE=1 SV=2)	PF00069(Pkinase:Protein kinase domain); PF07714(Pkinase_Tyr:Protein tyrosine kinase); PF03822(NAF:NAF domain); PF14531(Kinase-like:Kinase-like); PF06293(Kdo:Lipopolysaccharide kinase (Kdo/WaaP) family)
TRINITY_DN32447_c0_g1	0.302375	-1.72559	0.00011001	0.00972057	yes	down	ASU44001.1(UDP-glycosyltransferase UGT8 [Picea glauca])	GO:0016758(molecular_function:transferase activity, transferring hexosyl groups)				COG1819(S:Function unknown)	sp|Q7Y232|U73B4_ARATH(UDP-glycosyltransferase 73B4 OS=Arabidopsis thaliana OX=3702 GN=UGT73B4 PE=2 SV=1)	PF00201(UDPGT:UDP-glucoronosyl and UDP-glucosyl transferase)
TRINITY_DN39520_c0_g2	0.0100034	-6.64336	0.000111082	0.00979454	yes	down
TRINITY_DN56829_c0_g1	0.307885	-1.69953	0.000112177	0.00987018	yes	down	XP_006840896.1(nudix hydrolase 1 [Amborella trichopoda] >ERN02571.1 hypothetical protein AMTR_s00087p00071340 [Amborella trichopoda])	GO:0006974(biological_process:cellular response to DNA damage stimulus); GO:0016787(molecular_function:hydrolase activity); GO:0008413(molecular_function:8-oxo-7,8-dihydroguanosine triphosphate pyrophosphatase activity); GO:0005829(cellular_component:cytosol); GO:0019177(molecular_function:dihydroneopterin triphosphate pyrophosphohydrolase activity)	K03574	mutT, NUDT15, MTH2		COG1051(F:Nucleotide transport and metabolism)	sp|Q9CA40|NUDT1_ARATH(Nudix hydrolase 1 OS=Arabidopsis thaliana OX=3702 GN=NUDT1 PE=1 SV=1)	PF00293(NUDIX:NUDIX domain)
TRINITY_DN11845_c0_g1	0.0248759	-5.32911	0.000114826	0.010082	yes	down
TRINITY_DN14587_c0_g1	0.329912	-1.59985	0.000120151	0.0105051	yes	down	AWL83217.1(ADH4 [Taxodium distichum x Taxodium mucronatum])	GO:0008270(molecular_function:zinc ion binding); GO:0016491(molecular_function:oxidoreductase activity)	K00121;K00001	frmA, ADH5, adhC;E1.1.1.1, adh	map00010(Glycolysis / Gluconeogenesis); map00350(Tyrosine metabolism); map00071(Fatty acid degradation)	COG1062(C:Energy production and conversion)	sp|P48977|ADH_MALDO(Alcohol dehydrogenase OS=Malus domestica OX=3750 GN=ADH PE=2 SV=1)	PF08240(ADH_N:Alcohol dehydrogenase GroES-like domain)
TRINITY_DN13621_c0_g3	0.00654528	-7.25533	0.000121319	0.010585	yes	down
TRINITY_DN17684_c0_g2	0.00656629	-7.25071	0.000124844	0.0108471	yes	down
TRINITY_DN17160_c0_g3	0.127329	-2.97337	0.000125493	0.0108807	yes	down
TRINITY_DN5847_c0_g1	0.36016	-1.47329	0.000125907	0.010894	yes	down	ABK26686.1(unknown [Picea sitchensis])	GO:0016021(cellular_component:integral component of membrane)
TRINITY_DN10385_c0_g1	0.00640878	-7.28573	0.000128187	0.01101	yes	down
TRINITY_DN5918_c0_g1	0.154483	-2.69448	0.000128307	0.01101	yes	down	ABK21362.1(unknown [Picea sitchensis] >ABK23523.1 unknown [Picea sitchensis])	GO:0016787(molecular_function:hydrolase activity)	K07025	K07025		COG1011(S:Function unknown)		PF13242(Hydrolase_like:HAD-hyrolase-like); PF13419(HAD_2:Haloacid dehalogenase-like hydrolase)
TRINITY_DN10074_c0_g2	0.00627823	-7.31543	0.00012995	0.0111281	yes	down
TRINITY_DN98651_c1_g2	0.112817	-3.14795	0.000131097	0.0111803	yes	down
TRINITY_DN8433_c0_g1	0.00656682	-7.25059	0.000131971	0.0112318	yes	down	ACN40348.1(unknown [Picea sitchensis])	GO:0016758(molecular_function:transferase activity, transferring hexosyl groups); GO:0016021(cellular_component:integral component of membrane); GO:0008194(molecular_function:UDP-glycosyltransferase activity); GO:0043231(cellular_component:intracellular membrane-bounded organelle)	K13496	UGT73C		COG1819(D:Cell cycle control, cell division, chromosome partitioning)	sp|Q9SCP6|U73D1_ARATH(UDP-glycosyltransferase 73D1 OS=Arabidopsis thaliana OX=3702 GN=UGT73D1 PE=3 SV=1)
TRINITY_DN20041_c0_g3	0.274755	-1.86378	0.000133323	0.0113237	yes	down	ADE76940.1(unknown [Picea sitchensis])	GO:0022857(molecular_function:transmembrane transporter activity); GO:0016021(cellular_component:integral component of membrane)					sp|F4IQX1|WTR12_ARATH(WAT1-related protein At2g37450 OS=Arabidopsis thaliana OX=3702 GN=At2g37450 PE=2 SV=1)	PF00892(EamA:EamA-like transporter family)
TRINITY_DN159_c0_g1	0.241749	-2.04842	0.000137861	0.0116854	yes	down
TRINITY_DN4630_c0_g1	0.156574	-2.67508	0.000138962	0.0117309	yes	down	ABR16235.1(unknown [Picea sitchensis])	GO:0016758(molecular_function:transferase activity, transferring hexosyl groups); GO:0008194(molecular_function:UDP-glycosyltransferase activity); GO:0043231(cellular_component:intracellular membrane-bounded organelle)	K21374	UGT85A	map00902(Monoterpenoid biosynthesis)	COG1819(S:Function unknown)	sp|F8WKW1|UGT2_GARJA(7-deoxyloganetin glucosyltransferase OS=Gardenia jasminoides OX=114476 GN=UGT85A24 PE=1 SV=1)	PF00201(UDPGT:UDP-glucoronosyl and UDP-glucosyl transferase)
TRINITY_DN8974_c0_g1	0.221262	-2.17618	0.000141602	0.0119054	yes	down	AAG02215.1(class III peroxidase PSYP1 [Pinus sylvestris])	GO:0020037(molecular_function:heme binding); GO:0016021(cellular_component:integral component of membrane); GO:0006979(biological_process:response to oxidative stress); GO:0005576(cellular_component:extracellular region); GO:0042744(biological_process:hydrogen peroxide catabolic process); GO:0046872(molecular_function:metal ion binding); GO:0004601(molecular_function:peroxidase activity)	K00430	E1.11.1.7	map00940(Phenylpropanoid biosynthesis)		sp|Q96520|PER12_ARATH(Peroxidase 12 OS=Arabidopsis thaliana OX=3702 GN=PER12 PE=1 SV=1)	PF00141(peroxidase:Peroxidase)
TRINITY_DN75122_c0_g1	0.00676561	-7.20756	0.000146429	0.0122371	yes	down
TRINITY_DN42398_c0_g1	0.23109	-2.11347	0.00014622	0.0122371	yes	down	ABK21418.1(unknown [Picea sitchensis] >ACN39940.1 unknown [Picea sitchensis])	GO:0016491(molecular_function:oxidoreductase activity)	K18980	EO, FaQR		COG0604(C:Energy production and conversion)	sp|Q84V25|ENOXE_FRAAN(2-methylene-furan-3-one reductase OS=Fragaria ananassa OX=3747 GN=EO PE=1 SV=1)
TRINITY_DN9115_c0_g1	0.00683446	-7.19296	0.000152031	0.0126292	yes	down
TRINITY_DN2995_c0_g1	0.318415	-1.65102	0.000151784	0.0126292	yes	down	AQX43172.1(R2R3-Myb transcription factor [Pinus pinaster] >AQX43173.1 R2R3-Myb transcription factor [Pinus pinaster])	GO:0005634(cellular_component:nucleus); GO:0016021(cellular_component:integral component of membrane); GO:0003677(molecular_function:DNA binding)	K09422	MYBP		COG5147(K:Transcription)	sp|Q9FJ07|MY111_ARATH(Transcription factor MYB111 OS=Arabidopsis thaliana OX=3702 GN=MYB111 PE=1 SV=1)	PF00249(Myb_DNA-binding:Myb-like DNA-binding domain); PF13921(Myb_DNA-bind_6:Myb-like DNA-binding domain)
TRINITY_DN4563_c0_g2	0.0646969	-3.95016	0.000152729	0.0126619	yes	down
TRINITY_DN7330_c0_g3	0.00664194	-7.23418	0.00015343	0.0126695	yes	down	ACN41154.1(unknown [Picea sitchensis])	GO:0003723(molecular_function:RNA binding)
TRINITY_DN3705_c0_g1	0.42511	-1.23409	0.000154138	0.0127028	yes	down	ABK23258.1(unknown [Picea sitchensis] >ACN40980.1 unknown [Picea sitchensis])	GO:0006886(biological_process:intracellular protein transport); GO:0005623(cellular_component:cell)	K15296	NAPA, SNAPA, SEC17		ENOG410XPQ6(U:Intracellular trafficking, secretion, and vesicular transport)	sp|P93798|SNAA_VITVI(Alpha-soluble NSF attachment protein OS=Vitis vinifera OX=29760 PE=2 SV=1)	PF14938(SNAP:Soluble NSF attachment protein, SNAP); PF06920(DHR-2:Dock homology region 2); PF14649(Spatacsin_C:Spatacsin C-terminus)
TRINITY_DN149552_c0_g1	0.189713	-2.39811	0.000155643	0.0128015	yes	down	ABK22252.1(unknown [Picea sitchensis] >ACN40605.1 unknown [Picea sitchensis])	GO:0020037(molecular_function:heme binding); GO:0006979(biological_process:response to oxidative stress); GO:0005576(cellular_component:extracellular region); GO:0042744(biological_process:hydrogen peroxide catabolic process); GO:0009845(biological_process:seed germination); GO:0046872(molecular_function:metal ion binding); GO:0004601(molecular_function:peroxidase activity)	K00430	E1.11.1.7	map00940(Phenylpropanoid biosynthesis)	ENOG4111GTW(G:Carbohydrate transport and metabolism)	sp|Q9SB81|PER42_ARATH(Peroxidase 42 OS=Arabidopsis thaliana OX=3702 GN=PER42 PE=1 SV=2)	PF00141(peroxidase:Peroxidase)
TRINITY_DN45941_c0_g1	0.0057216	-7.44937	0.000156201	0.012822	yes	down	ACN39861.1(unknown [Picea sitchensis])	GO:0007165(biological_process:signal transduction); GO:0043531(molecular_function:ADP binding)	K13457	RPM1, RPS3	map04626(Plant-pathogen interaction)			PF00931(NB-ARC:NB-ARC domain); PF05729(NACHT:NACHT domain); PF13191(AAA_16:AAA ATPase domain)
TRINITY_DN9815_c0_g1	0.207981	-2.26547	0.000158556	0.0129897	yes	down	XP_016463476.1(PREDICTED: mechanosensitive ion channel protein 10-like isoform X1 [Nicotiana tabacum])	GO:0009523(cellular_component:photosystem II); GO:0016021(cellular_component:integral component of membrane); GO:0015979(biological_process:photosynthesis); GO:0055085(biological_process:transmembrane transport); GO:0005886(cellular_component:plasma membrane)				COG0668(M:Cell wall/membrane/envelope biogenesis)	sp|Q9LH74|MSL5_ARATH(Mechanosensitive ion channel protein 5 OS=Arabidopsis thaliana OX=3702 GN=MSL5 PE=2 SV=1)
TRINITY_DN5560_c0_g1	0.44969	-1.153	0.000159906	0.0130541	yes	down	ABK24401.1(unknown [Picea sitchensis])	GO:0016021(cellular_component:integral component of membrane)				ENOG410YDVR(S:Function unknown); ENOG41118H6(S:Function unknown)	sp|P0C897|Y3264_ARATH(Putative UPF0481 protein At3g02645 OS=Arabidopsis thaliana OX=3702 GN=At3g02645 PE=3 SV=1)	PF03140(DUF247:Plant protein of unknown function)
TRINITY_DN2916_c1_g1	0.0586142	-4.09261	0.000162281	0.0131911	yes	down
TRINITY_DN1648_c0_g2	0.175951	-2.50675	0.000180923	0.0146491	yes	down	XP_024033144.1(uncharacterized protein LOC18055072 isoform X1 [Citrus clementina])	GO:0008270(molecular_function:zinc ion binding)				ENOG410ZSRC(S:Function unknown)		PF10551(MULE:MULE transposase domain)
TRINITY_DN8141_c0_g1	0.131809	-2.92348	0.000181855	0.014696	yes	down	AJP06318.1(LRK1 [Pinus tabuliformis])	GO:0016021(cellular_component:integral component of membrane); GO:0005524(molecular_function:ATP binding); GO:0004672(molecular_function:protein kinase activity)				COG0515(T:Signal transduction mechanisms); ENOG410YDE9(T:Signal transduction mechanisms)	sp|C0LGV0|Y5487_ARATH(Probable LRR receptor-like serine/threonine-protein kinase At5g48740 OS=Arabidopsis thaliana OX=3702 GN=At5g48740 PE=1 SV=1)	PF07714(Pkinase_Tyr:Protein tyrosine kinase); PF00069(Pkinase:Protein kinase domain)
TRINITY_DN3712_c0_g1	0.105559	-3.24388	0.000185129	0.0149027	yes	down	ABK25804.1(unknown [Picea sitchensis])		K13464	JAZ	map04075(Plant hormone signal transduction)			PF06200(tify:tify domain)
TRINITY_DN2754_c1_g2	0.258528	-1.95161	0.000187381	0.0150036	yes	down	ABK22440.1(unknown [Picea sitchensis])	GO:0004568(molecular_function:chitinase activity); GO:0006032(biological_process:chitin catabolic process); GO:0005975(biological_process:carbohydrate metabolic process); GO:0016998(biological_process:cell wall macromolecule catabolic process)	K01183	E3.2.1.14	map00520(Amino sugar and nucleotide sugar metabolism)	COG3979(G:Carbohydrate transport and metabolism)	sp|Q7Y1Z0|CHI5_ORYSJ(Chitinase 5 OS=Oryza sativa subsp. japonica OX=39947 GN=Cht5 PE=2 SV=1)	PF00182(Glyco_hydro_19:Chitinase class I)
TRINITY_DN142222_c0_g1	0.0753145	-3.73093	0.000187386	0.0150036	yes	down	XP_010263769.1(PREDICTED: LOB domain-containing protein 41-like [Nelumbo nucifera])	GO:0009739(biological_process:response to gibberellin)				ENOG410YBK4(S:Function unknown)	sp|Q9ZW96|LBD40_ARATH(LOB domain-containing protein 40 OS=Arabidopsis thaliana OX=3702 GN=LBD40 PE=2 SV=1)	PF03195(LOB:Lateral organ boundaries (LOB) domain)
TRINITY_DN25923_c0_g1	0.474151	-1.07658	0.000191094	0.0152648	yes	down	AMR43649.1(transmembrane protein 1 [Pinus massoniana])	GO:0006817(biological_process:phosphate ion transport); GO:0016021(cellular_component:integral component of membrane); GO:0005315(molecular_function:inorganic phosphate transmembrane transporter activity)	K08176	PHO84		ENOG410ZVN7(G:Carbohydrate transport and metabolism)	sp|Q8H074|PT112_ORYSJ(Probable inorganic phosphate transporter 1-12 OS=Oryza sativa subsp. japonica OX=39947 GN=PHT1-12 PE=2 SV=1)
TRINITY_DN4789_c0_g1	0.00711276	-7.13537	0.000193867	0.0154566	yes	down	PSR84087.1(Altered inheritance of mitochondria protein [Actinidia chinensis var. chinensis])
TRINITY_DN103314_c0_g2	0.0120954	-6.3694	0.00020283	0.0161032	yes	down	PNX93928.1(hypothetical protein L195_g017092, partial [Trifolium pratense])	GO:0000943(cellular_component:retrotransposon nucleocapsid); GO:0015074(biological_process:DNA integration); GO:0008270(molecular_function:zinc ion binding); GO:0003676(molecular_function:nucleic acid binding)				ENOG410ZS4K(S:Function unknown); ENOG4111WQF(S:Function unknown)
TRINITY_DN44008_c0_g1	0.0669833	-3.90005	0.000203137	0.0161032	yes	down	AAP85249.1(chalcone synthase [Pinus pinaster])	GO:0009058(biological_process:biosynthetic process); GO:0016210(molecular_function:naringenin-chalcone synthase activity); GO:0016747(molecular_function:transferase activity, transferring acyl groups other than amino-acyl groups); GO:0009813(biological_process:flavonoid biosynthetic process)	K00660	CHS	map04712(Circadian rhythm - plant); map00941(Flavonoid biosynthesis)	COG3424(Q:Secondary metabolites biosynthesis, transport and catabolism)	sp|P30079|CHSY_PINSY(Chalcone synthase OS=Pinus sylvestris OX=3349 GN=CHS PE=1 SV=1)	PF02797(Chal_sti_synt_C:Chalcone and stilbene synthases, C-terminal domain); PF00195(Chal_sti_synt_N:Chalcone and stilbene synthases, N-terminal domain); PF08545(ACP_syn_III:3-Oxoacyl-[acyl-carrier-protein (ACP)] synthase III); PF08392(FAE1_CUT1_RppA:FAE1/Type III polyketide synthase-like protein)
TRINITY_DN6368_c0_g1	0.399375	-1.32419	0.000205244	0.0161812	yes	down	ABK21074.1(unknown [Picea sitchensis])	GO:0008934(molecular_function:inositol monophosphate 1-phosphatase activity); GO:0006021(biological_process:inositol biosynthetic process); GO:0052832(molecular_function:inositol monophosphate 3-phosphatase activity); GO:0016021(cellular_component:integral component of membrane); GO:0046854(biological_process:phosphatidylinositol phosphorylation); GO:0046855(biological_process:inositol phosphate …	K10047	VTC4	map04070(Phosphatidylinositol signaling system); map00053(Ascorbate and aldarate metabolism); map00562(Inositol phosphate metabolism)	COG0483(G:Carbohydrate transport and metabolism)	sp|Q9M8S8|VTC4_ARATH(Inositol-phosphate phosphatase OS=Arabidopsis thaliana OX=3702 GN=VTC4 PE=1 SV=1)	PF00459(Inositol_P:Inositol monophosphatase family)
TRINITY_DN5611_c0_g2	0.432446	-1.20941	0.000205289	0.0161812	yes	down	ABR16670.1(unknown [Picea sitchensis])		K20456	OSBP		ENOG410XP9E(S:Function unknown)	sp|Q9SAF0|ORP1D_ARATH(Oxysterol-binding protein-related protein 1D OS=Arabidopsis thaliana OX=3702 GN=ORP1D PE=2 SV=1)	PF01237(Oxysterol_BP:Oxysterol-binding protein); PF15413(PH_11:Pleckstrin homology domain); PF00169(PH:PH domain); PF15409(PH_8:Pleckstrin homology domain)
TRINITY_DN59771_c0_g1	0.00715089	-7.12766	0.000209476	0.016449	yes	down	ABK24537.1(unknown [Picea sitchensis])	GO:0004497(molecular_function:monooxygenase activity); GO:0016020(cellular_component:membrane); GO:0020037(molecular_function:heme binding); GO:0016709(molecular_function:oxidoreductase activity, acting on paired donors, with incorporation or reduction of molecular oxygen, NAD(P)H as one donor, and incorporation of one atom of oxygen); GO:0016021(cellular_component:integral component of membrane)…	K20623	CYP92A6	map00905(Brassinosteroid biosynthesis)	COG2124(Q:Secondary metabolites biosynthesis, transport and catabolism)	sp|Q9SBQ9|F3PH_PETHY(Flavonoid 3'-monooxygenase OS=Petunia hybrida OX=4102 GN=CYP75B2 PE=2 SV=1)	PF00067(p450:Cytochrome P450)
TRINITY_DN9579_c0_g1	0.195342	-2.35593	0.000209253	0.016449	yes	down	ABR17909.1(unknown [Picea sitchensis])	GO:0030570(molecular_function:pectate lyase activity); GO:0045490(biological_process:pectin catabolic process); GO:0046872(molecular_function:metal ion binding)	K01728	pel	map00040(Pentose and glucuronate interconversions)	COG3866(G:Carbohydrate transport and metabolism)	sp|Q93Z25|PLY22_ARATH(Probable pectate lyase 22 OS=Arabidopsis thaliana OX=3702 GN=At5g63180 PE=2 SV=1)	PF00544(Pec_lyase_C:Pectate lyase); PF13229(Beta_helix:Right handed beta helix region)
TRINITY_DN6468_c0_g1	0.322536	-1.63247	0.000212222	0.0166332	yes	down	ABK24540.1(unknown [Picea sitchensis])	GO:0022857(molecular_function:transmembrane transporter activity); GO:0016021(cellular_component:integral component of membrane)					sp|F4HZQ7|WTR5_ARATH(WAT1-related protein At1g21890 OS=Arabidopsis thaliana OX=3702 GN=At1g21890 PE=2 SV=1)	PF00892(EamA:EamA-like transporter family)
TRINITY_DN49229_c0_g2	0.0105387	-6.56816	0.000217122	0.0169853	yes	down	XP_021298506.1(putative leucine-rich repeat receptor-like serine/threonine-protein kinase At2g24130 [Herrania umbratica])	GO:0004674(molecular_function:protein serine/threonine kinase activity); GO:0016021(cellular_component:integral component of membrane); GO:0005524(molecular_function:ATP binding); GO:0004672(molecular_function:protein kinase activity)				COG4886(S:Function unknown)	sp|Q9SD62|Y3471_ARATH(Putative receptor-like protein kinase At3g47110 OS=Arabidopsis thaliana OX=3702 GN=At3g47110 PE=3 SV=1)	PF00069(Pkinase:Protein kinase domain); PF07714(Pkinase_Tyr:Protein tyrosine kinase); PF01636(APH:Phosphotransferase enzyme family)
TRINITY_DN35742_c0_g1	0.409453	-1.28823	0.000227567	0.0176228	yes	down
TRINITY_DN7973_c0_g1	0.132482	-2.91613	0.000227439	0.0176228	yes	down			K13860	SLC4A9, AE4		ENOG410XPHD(U:Intracellular trafficking, secretion, and vesicular transport)	sp|P48751|B3A3_HUMAN(Anion exchange protein 3 OS=Homo sapiens OX=9606 GN=SLC4A3 PE=2 SV=2)	PF00955(HCO3_cotransp:HCO3- transporter family)
TRINITY_DN35330_c0_g1	0.0356082	-4.81165	0.000227812	0.0176228	yes	down	ABR16035.1(unknown [Picea sitchensis])	GO:0005794(cellular_component:Golgi apparatus); GO:0009833(biological_process:plant-type primary cell wall biogenesis); GO:0016021(cellular_component:integral component of membrane); GO:0005802(cellular_component:trans-Golgi network); GO:0030244(biological_process:cellulose biosynthetic process); GO:0071555(biological_process:cell wall organization); GO:0016760(molecular_function:cellulose syntha…				ENOG410Y931(S:Function unknown)	sp|Q8VZK9|CSLE1_ARATH(Cellulose synthase-like protein E1 OS=Arabidopsis thaliana OX=3702 GN=CSLE1 PE=2 SV=1)	PF03552(Cellulose_synt:Cellulose synthase)
TRINITY_DN12713_c0_g1	0.380451	-1.39422	0.000226732	0.0176228	yes	down	ACN40018.1(unknown [Picea sitchensis])					ENOG410ZHAM(S:Function unknown)	sp|F4KFM8|LEA65_ARATH(Late embryogenesis abundant protein At5g17165 OS=Arabidopsis thaliana OX=3702 GN=At5g17165 PE=3 SV=1)
TRINITY_DN4093_c0_g2	0.278497	-1.84426	0.000227322	0.0176228	yes	down	ABK22609.1(unknown [Picea sitchensis])	GO:0003735(molecular_function:structural constituent of ribosome); GO:0006412(biological_process:translation); GO:0005840(cellular_component:ribosome)	K02866	RP-L10e, RPL10	map03010(Ribosome)	COG0197(J:Translation, ribosomal structure and biogenesis)	sp|Q9SPB3|RL10_VITRI(60S ribosomal protein L10 OS=Vitis riparia OX=96939 GN=RPL10 PE=2 SV=1)	PF00252(Ribosomal_L16:Ribosomal protein L16p/L10e)
TRINITY_DN22973_c1_g2	0.269888	-1.88957	0.000228844	0.0176698	yes	down	ABK24184.1(unknown [Picea sitchensis])					ENOG41129UG(S:Function unknown)		PF05056(DUF674:Protein of unknown function (DUF674))
TRINITY_DN38805_c0_g1	0.0069882	-7.16086	0.000230037	0.017729	yes	down
TRINITY_DN6238_c0_g1	0.165727	-2.59312	0.000231464	0.017806	yes	down	AIU50188.1(aspartyl protease family protein, partial [Ginkgo biloba])	GO:0004190(molecular_function:aspartic-type endopeptidase activity)				ENOG410XNV7(O:Posttranslational modification, protein turnover, chaperones)	sp|Q8VYV9|APF1_ARATH(Aspartyl protease family protein 1 OS=Arabidopsis thaliana OX=3702 GN=APF1 PE=2 SV=1)	PF14541(TAXi_C:Xylanase inhibitor C-terminal)
TRINITY_DN28638_c0_g1	0.0047052	-7.73153	0.000233849	0.017926	yes	down	AMR43649.1(transmembrane protein 1 [Pinus massoniana])	GO:0006817(biological_process:phosphate ion transport); GO:0016021(cellular_component:integral component of membrane); GO:0005315(molecular_function:inorganic phosphate transmembrane transporter activity); GO:0022857(molecular_function:transmembrane transporter activity); GO:0016787(molecular_function:hydrolase activity)	K08176	PHO84		ENOG410ZVN7(G:Carbohydrate transport and metabolism)	sp|Q01MW8|PHT14_ORYSI(Probable inorganic phosphate transporter 1-4 OS=Oryza sativa subsp. indica OX=39946 GN=PHT1-4 PE=2 SV=2)	PF00083(Sugar_tr:Sugar (and other) transporter)
TRINITY_DN9781_c0_g1	0.283947	-1.81631	0.000234316	0.017926	yes	down	ADW94527.1(putative TIR-NBS-LRR protein [Pinus monticola])	GO:0007165(biological_process:signal transduction); GO:0043531(molecular_function:ADP binding)
TRINITY_DN19912_c0_g2	0.162058	-2.62542	0.000234264	0.017926	yes	down	XP_010044147.1(PREDICTED: protein DETOXIFICATION 16 [Eucalyptus grandis] >KCW86186.1 hypothetical protein EUGRSUZ_B02875 [Eucalyptus grandis])	GO:0015297(molecular_function:antiporter activity); GO:0016021(cellular_component:integral component of membrane); GO:0042910(molecular_function:xenobiotic transporter activity)	K03327	TC.MATE, SLC47A, norM, mdtK, dinF		COG0534(V:Defense mechanisms)	sp|Q9FHB6|DTX16_ARATH(Protein DETOXIFICATION 16 OS=Arabidopsis thaliana OX=3702 GN=DTX16 PE=2 SV=1)	PF01554(MatE:MatE)
TRINITY_DN5419_c0_g1	0.101449	-3.30117	0.000235754	0.018003	yes	down
TRINITY_DN4156_c0_g1	0.144883	-2.78704	0.000239856	0.0182577	yes	down	XP_026417908.1(probable anion transporter 3, chloroplastic [Papaver somniferum] >RZC79381.1 hypothetical protein C5167_003612 [Papaver somniferum])	GO:0016021(cellular_component:integral component of membrane); GO:0055085(biological_process:transmembrane transport)	K08193	SLC17A		ENOG410XPWC(G:Carbohydrate transport and metabolism)	sp|Q7XJR2|ANTR3_ARATH(Probable anion transporter 3, chloroplastic OS=Arabidopsis thaliana OX=3702 GN=ANTR3 PE=2 SV=2)	PF07690(MFS_1:Major Facilitator Superfamily)
TRINITY_DN3242_c0_g3	0.00734668	-7.08869	0.000239968	0.0182577	yes	down
TRINITY_DN81990_c0_g3	0.00737374	-7.08339	0.000241217	0.0183193	yes	down	VDC84256.1(unnamed protein product [Brassica rapa])	GO:0015934(cellular_component:large ribosomal subunit); GO:0005840(cellular_component:ribosome); GO:0022625(cellular_component:cytosolic large ribosomal subunit); GO:0003735(molecular_function:structural constituent of ribosome); GO:0003723(molecular_function:RNA binding); GO:0002181(biological_process:cytoplasmic translation); GO:0006412(biological_process:translation)	K02938	RP-L8e, RPL8	map03010(Ribosome)	COG0090(J:Translation, ribosomal structure and biogenesis)	sp|P29766|RL8_SOLLC(60S ribosomal protein L8 OS=Solanum lycopersicum OX=4081 GN=RPL8 PE=2 SV=1)	PF03947(Ribosomal_L2_C:Ribosomal Proteins L2, C-terminal domain)
TRINITY_DN56012_c0_g7	0.00738734	-7.08073	0.000244364	0.0185245	yes	down	KUM48329.1(hypothetical protein ABT39_MTgene5329 (mitochondrion) [Picea glauca])	GO:0016021(cellular_component:integral component of membrane); GO:0005739(cellular_component:mitochondrion)				ENOG410Y65V(S:Function unknown); ENOG410XS82(S:Function unknown)		PF13966(zf-RVT:zinc-binding in reverse transcriptase)
TRINITY_DN1032_c0_g3	0.105902	-3.23919	0.000248095	0.018739	yes	down
TRINITY_DN1572_c1_g1	0.317251	-1.6563	0.000255545	0.0191982	yes	down	ACN39861.1(unknown [Picea sitchensis])	GO:0043531(molecular_function:ADP binding)						PF13855(LRR_8:Leucine rich repeat); PF12799(LRR_4:Leucine Rich repeats (2 copies))
TRINITY_DN9043_c0_g1	0.026831	-5.21996	0.000258534	0.0193519	yes	down								PF13855(LRR_8:Leucine rich repeat); PF12799(LRR_4:Leucine Rich repeats (2 copies))
TRINITY_DN17678_c0_g1	0.199547	-2.3252	0.000266321	0.0198633	yes	down	ADE77685.1(unknown [Picea sitchensis])		K13464	JAZ	map04075(Plant hormone signal transduction)		sp|Q9LVI4|TIF6B_ARATH(Protein TIFY 6B OS=Arabidopsis thaliana OX=3702 GN=TIFY6B PE=1 SV=1)	PF06200(tify:tify domain)
TRINITY_DN59311_c0_g2	0.0256573	-5.28449	0.000267876	0.0199436	yes	down								PF13855(LRR_8:Leucine rich repeat); PF12799(LRR_4:Leucine Rich repeats (2 copies))
TRINITY_DN29281_c0_g1	0.0778886	-3.68244	0.000274318	0.0203504	yes	down	XP_023888652.1(cell wall mannoprotein HSP150-like [Quercus suber])					ENOG4111W61(S:Function unknown)	sp|A6ZQH2|PIR5_YEAS7(Cell wall protein PIR5 OS=Saccharomyces cerevisiae (strain YJM789) OX=307796 GN=PIR5 PE=3 SV=1)	PF00399(PIR:Yeast PIR protein repeat)
TRINITY_DN5267_c1_g1	0.112099	-3.15716	0.000281728	0.0207521	yes	down	ABR17786.1(unknown [Picea sitchensis])	GO:0016021(cellular_component:integral component of membrane)				ENOG41107QF(S:Function unknown)	sp|Q9FE06|EXOL2_ARATH(Protein EXORDIUM-like 2 OS=Arabidopsis thaliana OX=3702 GN=EXL2 PE=2 SV=1)	PF04674(Phi_1:Phosphate-induced protein 1 conserved region)
TRINITY_DN1424_c0_g1	0.390523	-1.35652	0.000287713	0.0211556	yes	down	XP_023522614.1(uncharacterized protein LOC111786611 [Cucurbita pepo subsp. pepo])	GO:0016787(molecular_function:hydrolase activity); GO:0016021(cellular_component:integral component of membrane); GO:0005783(cellular_component:endoplasmic reticulum); GO:0005794(cellular_component:Golgi apparatus)				COG2267(S:Function unknown)	sp|Q9C942|CSE_ARATH(Caffeoylshikimate esterase OS=Arabidopsis thaliana OX=3702 GN=CSE PE=1 SV=1)	PF12146(Hydrolase_4:Serine aminopeptidase, S33); PF00561(Abhydrolase_1:alpha/beta hydrolase fold); PF12697(Abhydrolase_6:Alpha/beta hydrolase family); PF05448(AXE1:Acetyl xylan esterase (AXE1)); PF07859(Abhydrolase_3:alpha/beta hydrolase fold)
TRINITY_DN16092_c0_g2	0.0222422	-5.49056	0.000294255	0.0215604	yes	down	ABK24775.1(unknown [Picea sitchensis])	GO:0016021(cellular_component:integral component of membrane)
TRINITY_DN32436_c0_g1	0.00658016	-7.24766	0.000304349	0.0221828	yes	down	ADE76940.1(unknown [Picea sitchensis])	GO:0022857(molecular_function:transmembrane transporter activity); GO:0016021(cellular_component:integral component of membrane)					sp|O80638|WTR14_ARATH(WAT1-related protein At2g39510 OS=Arabidopsis thaliana OX=3702 GN=At2g39510 PE=2 SV=1)	PF00892(EamA:EamA-like transporter family)
TRINITY_DN6304_c0_g1	0.0488526	-4.35542	0.000308138	0.0223806	yes	down	ABK21362.1(unknown [Picea sitchensis] >ABK23523.1 unknown [Picea sitchensis])	GO:0016787(molecular_function:hydrolase activity)	K07025	K07025		COG1011(S:Function unknown)
TRINITY_DN5154_c0_g1	0.00771761	-7.01763	0.000309701	0.0224549	yes	down
TRINITY_DN11379_c0_g1	0.00707346	-7.14337	0.000318841	0.0230374	yes	down
TRINITY_DN5732_c0_g1	0.416439	-1.26382	0.000324341	0.0233537	yes	down	XP_006826608.1(uncharacterized protein LOC18421740 isoform X1 [Amborella trichopoda] >XP_020517942.1 uncharacterized protein LOC18421740 isoform X1 [Amborella trichopoda] >ERM93845.1 hypothetical protein AMTR_s00138p00069300 [Amborella trichopoda])					ENOG410XUP5(S:Function unknown)		PF04784(DUF547:Protein of unknown function, DUF547); PF14389(Lzipper-MIP1:Leucine-zipper of ternary complex factor MIP1)
TRINITY_DN4837_c0_g3	0.00722651	-7.11248	0.000325356	0.0233863	yes	down	RHN77916.1(putative protein kinase RLK-Pelle-LRR-XII-1 family [Medicago truncatula])	GO:0016021(cellular_component:integral component of membrane); GO:0004672(molecular_function:protein kinase activity); GO:0004674(molecular_function:protein serine/threonine kinase activity); GO:0005886(cellular_component:plasma membrane); GO:0046777(biological_process:protein autophosphorylation); GO:0005524(molecular_function:ATP binding)				COG4886(S:Function unknown); COG0515(T:Signal transduction mechanisms)	sp|Q1MX30|XA21_ORYSI(Receptor kinase-like protein Xa21 OS=Oryza sativa subsp. indica OX=39946 GN=XA21 PE=1 SV=1)	PF13855(LRR_8:Leucine rich repeat); PF12799(LRR_4:Leucine Rich repeats (2 copies))
TRINITY_DN109939_c0_g3	0.384289	-1.37974	0.000329983	0.0235966	yes	down	ACN40805.1(unknown [Picea sitchensis])					ENOG410YDVV(S:Function unknown)	sp|Q9STF9|THA8L_ARATH(Protein THYLAKOID ASSEMBLY 8-like, chloroplastic OS=Arabidopsis thaliana OX=3702 GN=THA8L PE=1 SV=1)	PF13041(PPR_2:PPR repeat family); PF13812(PPR_3:Pentatricopeptide repeat domain); PF12854(PPR_1:PPR repeat)
TRINITY_DN1610_c0_g3	0.184388	-2.43918	0.000334718	0.0238941	yes	down	ABK24562.1(unknown [Picea sitchensis])					COG0667(C:Energy production and conversion)	sp|P49249|IN22_MAIZE(IN2-2 protein OS=Zea mays OX=4577 GN=IN2-2 PE=2 SV=1)	PF00248(Aldo_ket_red:Aldo/keto reductase family)
TRINITY_DN10433_c0_g1	0.0618871	-4.01422	0.000338191	0.0240595	yes	down
TRINITY_DN1536_c0_g3	0.0665211	-3.91004	0.000340415	0.0241765	yes	down
TRINITY_DN8329_c0_g1	0.00778802	-7.00453	0.000343391	0.0243048	yes	down
TRINITY_DN656_c0_g3	0.291434	-1.77876	0.000356868	0.0251305	yes	down	XP_020265267.1(LOW QUALITY PROTEIN: chaperone protein ClpB1-like [Asparagus officinalis])	GO:0019538(biological_process:protein metabolic process); GO:0034605(biological_process:cellular response to heat); GO:0005524(molecular_function:ATP binding)	K03695	clpB		COG0542(O:Posttranslational modification, protein turnover, chaperones)	sp|Q6F2Y7|CLPB1_ORYSJ(Chaperone protein ClpB1 OS=Oryza sativa subsp. japonica OX=39947 GN=CLPB1 PE=2 SV=1)	PF07724(AAA_2:AAA domain (Cdc48 subfamily)); PF17871(AAA_lid_9:AAA lid domain); PF10431(ClpB_D2-small:C-terminal, D2-small domain, of ClpB protein); PF00004(AAA:ATPase family associated with various cellular activities (AAA)); PF07728(AAA_5:AAA domain (dynein-related subfamily)); PF00158(Sigma54_activat:Sigma-54 interaction domain); PF13191(AAA_16:AAA ATPase domain); PF12775(AAA_7:P-loop containi…
TRINITY_DN14059_c0_g2	0.498132	-1.0054	0.000361739	0.0253876	yes	down	AAB66345.1(calcium binding protein [Pinus taeda])	GO:0005509(molecular_function:calcium ion binding)	K13448	CML	map04626(Plant-pathogen interaction)	COG5126(G:Carbohydrate transport and metabolism)	sp|Q9M7R0|ALL8_OLEEU(Calcium-binding allergen Ole e 8 OS=Olea europaea OX=4146 PE=1 SV=1)	PF00036(EF-hand_1:EF hand); PF13202(EF-hand_5:EF hand); PF13499(EF-hand_7:EF-hand domain pair); PF13405(EF-hand_6:EF-hand domain); PF13833(EF-hand_8:EF-hand domain pair); PF10591(SPARC_Ca_bdg:Secreted protein acidic and rich in cysteine Ca binding region)
TRINITY_DN12101_c0_g2	0.0078645	-6.99043	0.000361713	0.0253876	yes	down								PF12799(LRR_4:Leucine Rich repeats (2 copies))
TRINITY_DN59395_c0_g1	0.481617	-1.05404	0.000363315	0.0254553	yes	down	ABK21872.1(unknown [Picea sitchensis] >ABK25780.1 unknown [Picea sitchensis] >ACN40170.1 unknown [Picea sitchensis])	GO:0045454(biological_process:cell redox homeostasis); GO:0005623(cellular_component:cell)	K03671	trxA		COG0526(O:Posttranslational modification, protein turnover, chaperones)		PF00085(Thioredoxin:Thioredoxin)
TRINITY_DN659_c0_g1	0.00788052	-6.98749	0.000366947	0.0256665	yes	down	KZV44014.1(kinesin motor family protein [Dorcoceras hygrometricum])	GO:0008017(molecular_function:microtubule binding); GO:0007018(biological_process:microtubule-based movement); GO:0005524(molecular_function:ATP binding); GO:0016887(molecular_function:ATPase activity); GO:0005871(cellular_component:kinesin complex); GO:0005874(cellular_component:microtubule); GO:0003777(molecular_function:microtubule motor activity)	K10406	KIFC2_3		COG5059(Z:Cytoskeleton)	sp|Q2QM62|KN14R_ORYSJ(Kinesin-like protein KIN-14R OS=Oryza sativa subsp. japonica OX=39947 GN=KIN14R PE=2 SV=1)	PF00225(Kinesin:Kinesin motor domain); PF16796(Microtub_bd:Microtubule binding)
TRINITY_DN30066_c0_g1	0.0749739	-3.73747	0.000370189	0.0258066	yes	down
TRINITY_DN897_c0_g1	0.137954	-2.85774	0.000383022	0.0266565	yes	down	ABK25881.1(unknown [Picea sitchensis])	GO:0019290(biological_process:siderophore biosynthetic process); GO:0016021(cellular_component:integral component of membrane); GO:0008667(molecular_function:2,3-dihydro-2,3-dihydroxybenzoate dehydrogenase activity); GO:0016491(molecular_function:oxidoreductase activity)	K04708	E1.1.1.102	map00600(Sphingolipid metabolism)	ENOG410YF8M(S:Function unknown)	sp|Q6GV12|KDSR_MOUSE(3-ketodihydrosphingosine reductase OS=Mus musculus OX=10090 GN=Kdsr PE=1 SV=1)	PF00106(adh_short:short chain dehydrogenase); PF13561(adh_short_C2:Enoyl-(Acyl carrier protein) reductase)
TRINITY_DN7584_c0_g1	0.235274	-2.08759	0.000386581	0.0268593	yes	down	ADB97927.1(thaumatin-like protein L3 [Pinus monticola])
TRINITY_DN16171_c0_g1	0.00789556	-6.98474	0.000388591	0.0269091	yes	down								PF13855(LRR_8:Leucine rich repeat); PF12799(LRR_4:Leucine Rich repeats (2 copies)); PF00560(LRR_1:Leucine Rich Repeat)
TRINITY_DN1378_c0_g1	0.476513	-1.06941	0.000391376	0.027057	yes	down	VDC64997.1(unnamed protein product [Brassica rapa])	GO:0016021(cellular_component:integral component of membrane); GO:0050660(molecular_function:flavin adenine dinucleotide binding); GO:0071949(molecular_function:FAD binding); GO:0016491(molecular_function:oxidoreductase activity)	K09828	DHCR24, DWF1	map00100(Steroid biosynthesis)	COG0277(S:Function unknown)	sp|P93472|DIM_PEA(Delta(24)-sterol reductase OS=Pisum sativum OX=3888 GN=DIM PE=1 SV=1)
TRINITY_DN7412_c0_g1	0.0635237	-3.97656	0.00039238	0.0270813	yes	down	ASR18095.1(R2R3MYB10 [Ginkgo biloba])	GO:0005634(cellular_component:nucleus); GO:0003677(molecular_function:DNA binding)	K09422	MYBP		COG5147(K:Transcription)	sp|Q38850|MYB5_ARATH(Transcription repressor MYB5 OS=Arabidopsis thaliana OX=3702 GN=MYB5 PE=1 SV=1)	PF00249(Myb_DNA-binding:Myb-like DNA-binding domain); PF13921(Myb_DNA-bind_6:Myb-like DNA-binding domain)
TRINITY_DN9415_c0_g2	0.376576	-1.40899	0.000395478	0.02725	yes	down	XP_016566889.1(PREDICTED: acyl-CoA-binding domain-containing protein 1-like [Capsicum annuum])	GO:0003779(molecular_function:actin binding); GO:0016021(cellular_component:integral component of membrane); GO:0000062(molecular_function:fatty-acyl-CoA binding)						PF00023(Ank:Ankyrin repeat); PF12796(Ank_2:Ankyrin repeats (3 copies)); PF13857(Ank_5:Ankyrin repeats (many copies)); PF13637(Ank_4:Ankyrin repeats (many copies)); PF13606(Ank_3:Ankyrin repeat)
TRINITY_DN14047_c0_g1	0.0836633	-3.57926	0.00041185	0.0283312	yes	down	ABK26554.1(unknown [Picea sitchensis])	GO:0004674(molecular_function:protein serine/threonine kinase activity); GO:0016021(cellular_component:integral component of membrane); GO:0005524(molecular_function:ATP binding); GO:0004672(molecular_function:protein kinase activity)				COG4886(S:Function unknown); COG0515(S:Function unknown)	sp|Q9ZUI0|Y2241_ARATH(Putative leucine-rich repeat receptor-like serine/threonine-protein kinase At2g24130 OS=Arabidopsis thaliana OX=3702 GN=At2g24130 PE=3 SV=1)	PF07714(Pkinase_Tyr:Protein tyrosine kinase); PF00069(Pkinase:Protein kinase domain)
TRINITY_DN13854_c0_g1	0.00789477	-6.98489	0.000415874	0.0284228	yes	down
TRINITY_DN1791_c0_g1	0.276355	-1.85541	0.000415914	0.0284228	yes	down	ACN39861.1(unknown [Picea sitchensis])	GO:0007165(biological_process:signal transduction); GO:0043531(molecular_function:ADP binding)				COG4886(S:Function unknown)	sp|Q40392|TMVRN_NICGU(TMV resistance protein N OS=Nicotiana glutinosa OX=35889 GN=N PE=1 SV=1)	PF00931(NB-ARC:NB-ARC domain); PF05729(NACHT:NACHT domain); PF13191(AAA_16:AAA ATPase domain); PF13401(AAA_22:AAA domain)
TRINITY_DN426_c0_g2	0.49762	-1.00688	0.000414678	0.0284228	yes	down	XP_010923968.1(glutamate receptor 3.4 [Elaeis guineensis] >XP_010923969.1 glutamate receptor 3.4 [Elaeis guineensis])	GO:0071230(biological_process:cellular response to amino acid stimulus); GO:0005262(molecular_function:calcium channel activity); GO:0016021(cellular_component:integral component of membrane); GO:0009611(biological_process:response to wounding); GO:0009864(biological_process:induced systemic resistance, jasmonic acid mediated signaling pathway); GO:0050832(biological_process:defense response to f…	K05387	GRIP		ENOG410ZZ8P(U:Intracellular trafficking, secretion, and vesicular transport)	sp|Q9C8E7|GLR33_ARATH(Glutamate receptor 3.3 OS=Arabidopsis thaliana OX=3702 GN=GLR3.3 PE=2 SV=1)	PF00060(Lig_chan:Ligand-gated ion channel); PF00497(SBP_bac_3:Bacterial extracellular solute-binding proteins, family 3); PF01094(ANF_receptor:Receptor family ligand binding region); PF10613(Lig_chan-Glu_bd:Ligated ion channel L-glutamate- and glycine-binding site)
TRINITY_DN3766_c0_g1	0.127042	-2.97663	0.000414765	0.0284228	yes	down								PF04547(Anoctamin:Calcium-activated chloride channel)
TRINITY_DN3314_c1_g1	0.0065071	-7.26377	0.000425211	0.0289631	yes	down	XP_016902461.1(PREDICTED: LINE-1 retrotransposable element ORF2 protein [Cucumis melo])	GO:0004523(molecular_function:RNA-DNA hybrid ribonuclease activity); GO:0003676(molecular_function:nucleic acid binding); GO:0008270(molecular_function:zinc ion binding)				ENOG410Y65V(S:Function unknown); ENOG410YADE(S:Function unknown)	sp|P0C2F6|RNHX1_ARATH(Putative ribonuclease H protein At1g65750 OS=Arabidopsis thaliana OX=3702 GN=At1g65750 PE=3 SV=1)	PF00078(RVT_1:Reverse transcriptase (RNA-dependent DNA polymerase))
TRINITY_DN9786_c0_g3	0.113317	-3.14157	0.000424673	0.0289631	yes	down	ACN40902.1(unknown [Picea sitchensis])
TRINITY_DN12114_c0_g1	0.418322	-1.25731	0.000432465	0.0293261	yes	down	ABK24604.1(unknown [Picea sitchensis])	GO:0045552(molecular_function:dihydrokaempferol 4-reductase activity); GO:0003824(molecular_function:catalytic activity); GO:0016021(cellular_component:integral component of membrane); GO:0050662(molecular_function:coenzyme binding)	K13082	DFR	map00941(Flavonoid biosynthesis)	COG0451(M:Cell wall/membrane/envelope biogenesis)	sp|P51103|DFRA_CALCH(Dihydroflavonol 4-reductase OS=Callistephus chinensis OX=13379 GN=F PE=2 SV=1)	PF01370(Epimerase:NAD dependent epimerase/dehydratase family); PF16363(GDP_Man_Dehyd:GDP-mannose 4,6 dehydratase); PF05368(NmrA:NmrA-like family); PF13460(NAD_binding_10:NAD(P)H-binding); PF01073(3Beta_HSD:3-beta hydroxysteroid dehydrogenase/isomerase family)
TRINITY_DN7633_c0_g1	0.364347	-1.45661	0.000431617	0.0293261	yes	down	PON62100.1(Serine/threonine protein kinase [Parasponia andersonii])	GO:0004674(molecular_function:protein serine/threonine kinase activity); GO:0016021(cellular_component:integral component of membrane); GO:0005524(molecular_function:ATP binding); GO:0004672(molecular_function:protein kinase activity)				COG4886(S:Function unknown)	sp|Q2R2D5|XA21_ORYSJ(Receptor kinase-like protein Xa21 OS=Oryza sativa subsp. japonica OX=39947 GN=XA21 PE=1 SV=1)	PF12799(LRR_4:Leucine Rich repeats (2 copies)); PF13855(LRR_8:Leucine rich repeat)
TRINITY_DN61799_c0_g1	0.191342	-2.38577	0.000432654	0.0293261	yes	down	ABK22516.1(unknown [Picea sitchensis])							PF12799(LRR_4:Leucine Rich repeats (2 copies))
TRINITY_DN5635_c0_g1	0.21342	-2.22823	0.000433557	0.0293394	yes	down	XP_021826140.1(TMV resistance protein N-like [Prunus avium])	GO:0007165(biological_process:signal transduction); GO:0043531(molecular_function:ADP binding)				COG4886(S:Function unknown)	sp|Q9SSN3|TIR_ARATH(Toll/interleukin-1 receptor-like protein OS=Arabidopsis thaliana OX=3702 GN=TIR PE=1 SV=1)	PF01582(TIR:TIR domain); PF13676(TIR_2:TIR domain)
TRINITY_DN19603_c0_g1	0.00749577	-7.05971	0.000444176	0.0300093	yes	down
TRINITY_DN73518_c0_g1	0.00702255	-7.15379	0.000445965	0.0300327	yes	down
TRINITY_DN20865_c0_g2	0.00565379	-7.46657	0.000459375	0.0306874	yes	down
TRINITY_DN76643_c0_g2	0.0270878	-5.20621	0.000458932	0.0306874	yes	down
TRINITY_DN9659_c0_g3	0.0176838	-5.82143	0.000460907	0.0307404	yes	down	ALH22542.1(expansin A3 [Pinus radiata])	GO:0005618(cellular_component:cell wall); GO:0009664(biological_process:plant-type cell wall organization); GO:0016020(cellular_component:membrane); GO:0005576(cellular_component:extracellular region)				ENOG410YCRV(G:Carbohydrate transport and metabolism)	sp|Q9LDR9|EXP10_ARATH(Expansin-A10 OS=Arabidopsis thaliana OX=3702 GN=EXPA10 PE=2 SV=1)	PF01357(Pollen_allerg_1:Pollen allergen); PF03330(DPBB_1:Lytic transglycolase)
TRINITY_DN5698_c0_g1	0.363047	-1.46177	0.000465706	0.0310108	yes	down	AAM28917.1(putative TIR/NBS/LRR disease resistance protein, partial [Pinus taeda])	GO:0007165(biological_process:signal transduction); GO:0043531(molecular_function:ADP binding)					sp|Q40392|TMVRN_NICGU(TMV resistance protein N OS=Nicotiana glutinosa OX=35889 GN=N PE=1 SV=1)	PF00931(NB-ARC:NB-ARC domain); PF01582(TIR:TIR domain); PF13676(TIR_2:TIR domain); PF13401(AAA_22:AAA domain); PF05729(NACHT:NACHT domain); PF13191(AAA_16:AAA ATPase domain)
TRINITY_DN1557_c1_g2	0.19668	-2.34608	0.00047357	0.0313838	yes	down	AIK01726.1(CYP720B10 [Pinus banksiana])	GO:0005506(molecular_function:iron ion binding); GO:0016705(molecular_function:oxidoreductase activity, acting on paired donors, with incorporation or reduction of molecular oxygen); GO:0016021(cellular_component:integral component of membrane); GO:0004497(molecular_function:monooxygenase activity); GO:0020037(molecular_function:heme binding)	K09588;K14040	CYP90A1, CPD;CYP720B, PTAO	map00905(Brassinosteroid biosynthesis); map00904(Diterpenoid biosynthesis)	COG2124(S:Function unknown)	sp|Q50EK5|C72B2_PINTA(Cytochrome P450 720B2 OS=Pinus taeda OX=3352 GN=CYP720B2 PE=2 SV=1)	PF00067(p450:Cytochrome P450)
TRINITY_DN27872_c0_g1	0.199762	-2.32365	0.000474875	0.0314202	yes	down	XP_020273598.1(probable proline transporter 2 isoform X1 [Asparagus officinalis] >ONK62131.1 uncharacterized protein A4U43_C07F670 [Asparagus officinalis])	GO:0016021(cellular_component:integral component of membrane)				COG0814(E:Amino acid transport and metabolism)	sp|Q69LA1|PROT2_ORYSJ(Probable proline transporter 2 OS=Oryza sativa subsp. japonica OX=39947 GN=LOC_Os07g01090 PE=2 SV=1)	PF01490(Aa_trans:Transmembrane amino acid transporter protein)
TRINITY_DN20237_c0_g3	0.362193	-1.46517	0.000481914	0.031757	yes	down	ABK26355.1(unknown [Picea sitchensis])	GO:0009423(biological_process:chorismate biosynthetic process); GO:0009073(biological_process:aromatic amino acid family biosynthetic process); GO:0003866(molecular_function:3-phosphoshikimate 1-carboxyvinyltransferase activity)	K00800	aroA	map00400(Phenylalanine, tyrosine and tryptophan biosynthesis)	COG0128(E:Amino acid transport and metabolism)	sp|P23281|AROA2_TOBAC(3-phosphoshikimate 1-carboxyvinyltransferase 2 (Fragment) OS=Nicotiana tabacum OX=4097 GN=EPSPS-2 PE=2 SV=1)	PF00275(EPSP_synthase:EPSP synthase (3-phosphoshikimate 1-carboxyvinyltransferase))
TRINITY_DN1128_c2_g1	0.0332357	-4.91112	0.000481236	0.031757	yes	down
TRINITY_DN14390_c0_g3	0.16662	-2.58537	0.000482253	0.031757	yes	down	ABK24343.1(unknown [Picea sitchensis])	GO:0009423(biological_process:chorismate biosynthetic process); GO:0003849(molecular_function:3-deoxy-7-phosphoheptulonate synthase activity); GO:0009507(cellular_component:chloroplast); GO:0016021(cellular_component:integral component of membrane); GO:0009073(biological_process:aromatic amino acid family biosynthetic process)	K01626	E2.5.1.54, aroF, aroG, aroH	map00400(Phenylalanine, tyrosine and tryptophan biosynthesis)	COG3200(E:Amino acid transport and metabolism)	sp|P27608|AROF_TOBAC(Phospho-2-dehydro-3-deoxyheptonate aldolase 1, chloroplastic OS=Nicotiana tabacum OX=4097 GN=DHAPS-1 PE=2 SV=1)	PF01474(DAHP_synth_2:Class-II DAHP synthetase family)
TRINITY_DN13122_c0_g2	0.185194	-2.43289	0.000484414	0.0317926	yes	down	ABR18211.1(unknown [Picea sitchensis])	GO:0016844(molecular_function:strictosidine synthase activity); GO:0009058(biological_process:biosynthetic process)	K21407	APMAP		COG3386(G:Carbohydrate transport and metabolism)	sp|Q8VWF6|SSL3_ARATH(Protein STRICTOSIDINE SYNTHASE-LIKE 3 OS=Arabidopsis thaliana OX=3702 GN=SSL3 PE=2 SV=1)	PF03088(Str_synth:Strictosidine synthase); PF08450(SGL:SMP-30/Gluconolactonase/LRE-like region)
TRINITY_DN18112_c0_g1	0.0367315	-4.76684	0.000485086	0.0317926	yes	down
TRINITY_DN2082_c0_g2	0.251388	-1.99202	0.00048506	0.0317926	yes	down	ACN39857.1(unknown [Picea sitchensis])	GO:0004674(molecular_function:protein serine/threonine kinase activity); GO:0016021(cellular_component:integral component of membrane); GO:0005524(molecular_function:ATP binding); GO:0004672(molecular_function:protein kinase activity)	K04733	IRAK4		COG0515(T:Signal transduction mechanisms)	sp|Q9CAL3|CRK2_ARATH(Cysteine-rich receptor-like protein kinase 2 OS=Arabidopsis thaliana OX=3702 GN=CRK2 PE=1 SV=1)	PF01657(Stress-antifung:Salt stress response/antifungal)
TRINITY_DN126164_c0_g1	0.346145	-1.53055	0.000490119	0.032072	yes	down	ABR17197.1(unknown [Picea sitchensis])	GO:0005737(cellular_component:cytoplasm); GO:0016021(cellular_component:integral component of membrane); GO:0005524(molecular_function:ATP binding); GO:0003872(molecular_function:6-phosphofructokinase activity); GO:0046872(molecular_function:metal ion binding); GO:0006002(biological_process:fructose 6-phosphate metabolic process)	K00850	pfkA, PFK	map03018(RNA degradation); map00010(Glycolysis / Gluconeogenesis); map00030(Pentose phosphate pathway); map00051(Fructose and mannose metabolism); map00052(Galactose metabolism)	COG0205(G:Carbohydrate transport and metabolism)	sp|Q94AA4|PFKA3_ARATH(ATP-dependent 6-phosphofructokinase 3 OS=Arabidopsis thaliana OX=3702 GN=PFK3 PE=1 SV=1)	PF00365(PFK:Phosphofructokinase)
TRINITY_DN12074_c1_g1	0.00830297	-6.91216	0.000494838	0.0322898	yes	down
TRINITY_DN49197_c0_g1	0.0127759	-6.29044	0.000496427	0.0323322	yes	down
TRINITY_DN80864_c0_g1	0.089176	-3.4872	0.000504581	0.0326081	yes	down								PF12799(LRR_4:Leucine Rich repeats (2 copies)); PF13855(LRR_8:Leucine rich repeat)
TRINITY_DN3557_c0_g1	0.41603	-1.26524	0.000504388	0.0326081	yes	down	ABR18194.1(unknown [Picea sitchensis])	GO:0007165(biological_process:signal transduction); GO:0043531(molecular_function:ADP binding)				COG4886(S:Function unknown)	sp|Q40392|TMVRN_NICGU(TMV resistance protein N OS=Nicotiana glutinosa OX=35889 GN=N PE=1 SV=1)	PF01582(TIR:TIR domain); PF00931(NB-ARC:NB-ARC domain); PF13676(TIR_2:TIR domain); PF05729(NACHT:NACHT domain); PF13401(AAA_22:AAA domain)
TRINITY_DN12512_c0_g1	0.160436	-2.63993	0.000504449	0.0326081	yes	down
TRINITY_DN12005_c0_g3	0.0737353	-3.7615	0.000507746	0.0327618	yes	down	ABR16029.1(unknown [Picea sitchensis])	GO:0003735(molecular_function:structural constituent of ribosome); GO:0006412(biological_process:translation); GO:0005840(cellular_component:ribosome)					sp|Q9XF97|RL4_PRUAR(60S ribosomal protein L4 OS=Prunus armeniaca OX=36596 GN=RPL4 PE=2 SV=1)	PF14111(DUF4283:Domain of unknown function (DUF4283)); PF00240(ubiquitin:Ubiquitin family)
TRINITY_DN118829_c1_g1	0.059396	-4.07349	0.000510007	0.0328567	yes	down	ABD24228.1(chalcone synthase [Picea abies])	GO:0009058(biological_process:biosynthetic process); GO:0016210(molecular_function:naringenin-chalcone synthase activity); GO:0016747(molecular_function:transferase activity, transferring acyl groups other than amino-acyl groups); GO:0009813(biological_process:flavonoid biosynthetic process)	K13231;K00660	STS;CHS	map04712(Circadian rhythm - plant); map00941(Flavonoid biosynthesis); map00945(Stilbenoid, diarylheptanoid and gingerol biosynthesis)	COG3424(Q:Secondary metabolites biosynthesis, transport and catabolism)	sp|O65872|CHSY_PINST(Chalcone synthase OS=Pinus strobus OX=3348 GN=CHS PE=2 SV=1)	PF02797(Chal_sti_synt_C:Chalcone and stilbene synthases, C-terminal domain); PF08541(ACP_syn_III_C:3-Oxoacyl-[acyl-carrier-protein (ACP)] synthase III C terminal)
TRINITY_DN12077_c0_g1	0.0414409	-4.5928	0.000512107	0.0329411	yes	down	XP_028103216.1(probable vacuolar amino acid transporter YPQ1 isoform X2 [Camellia sinensis])	GO:0016021(cellular_component:integral component of membrane)				ENOG4111FM2(S:Function unknown)	sp|P38279|YPQ3_YEAST(Probable vacuolar amino acid transporter YPQ3 OS=Saccharomyces cerevisiae (strain ATCC 204508 / S288c) OX=559292 GN=RTC2 PE=1 SV=1)	PF04193(PQ-loop:PQ loop repeat)
TRINITY_DN1260_c0_g1	0.438429	-1.18959	0.000515168	0.0330868	yes	down	ACA04849.1(auxin-responsive protein IAA7 [Picea abies])	GO:0006355(biological_process:regulation of transcription, DNA-templated); GO:0005634(cellular_component:nucleus); GO:0009734(biological_process:auxin-activated signaling pathway)	K14484	IAA	map04075(Plant hormone signal transduction)	ENOG410YI31(K:Transcription)	sp|Q8LAL2|IAA26_ARATH(Auxin-responsive protein IAA26 OS=Arabidopsis thaliana OX=3702 GN=IAA26 PE=1 SV=2)	PF02309(AUX_IAA:AUX/IAA family)
TRINITY_DN288_c0_g2	0.00802035	-6.96212	0.000521919	0.0334688	yes	down	RRT35308.1(hypothetical protein B296_00046093 [Ensete ventricosum])	GO:0005737(cellular_component:cytoplasm); GO:0050113(molecular_function:inositol oxygenase activity); GO:0019310(biological_process:inositol catabolic process); GO:0005506(molecular_function:iron ion binding)	K00469	MIOX	map00053(Ascorbate and aldarate metabolism); map00562(Inositol phosphate metabolism)	ENOG410XQ4J(S:Function unknown); COG0494(S:Function unknown)	sp|Q8L799|MIOX1_ARATH(Inositol oxygenase 1 OS=Arabidopsis thaliana OX=3702 GN=MIOX1 PE=2 SV=1)	PF05153(MIOX:Myo-inositol oxygenase)
TRINITY_DN2769_c1_g1	0.389882	-1.35889	0.000526155	0.0336885	yes	down	ABK26685.1(unknown [Picea sitchensis])	GO:0046872(molecular_function:metal ion binding); GO:0051213(molecular_function:dioxygenase activity); GO:0016491(molecular_function:oxidoreductase activity)				COG3491(S:Function unknown)	sp|Q9ZSA8|DLO1_ARATH(Protein DMR6-LIKE OXYGENASE 1 OS=Arabidopsis thaliana OX=3702 GN=DLO1 PE=1 SV=1)	PF14226(DIOX_N:non-haem dioxygenase in morphine synthesis N-terminal); PF03171(2OG-FeII_Oxy:2OG-Fe(II) oxygenase superfamily)
TRINITY_DN6561_c0_g1	0.290327	-1.78425	0.000528962	0.0338162	yes	down	ADE77621.1(unknown [Picea sitchensis])					ENOG410YF3T(U:Intracellular trafficking, secretion, and vesicular transport)	sp|Q500V5|AGDP1_ARATH(Protein AGENET DOMAIN (AGD)-CONTAINING P1 OS=Arabidopsis thaliana OX=3702 GN=AGDP1 PE=1 SV=1)	PF03735(ENT:ENT domain); PF05641(Agenet:Agenet domain)
TRINITY_DN54731_c0_g3	0.0661893	-3.91726	0.000531862	0.0339494	yes	down	ABK21514.1(unknown [Picea sitchensis])	GO:0006633(biological_process:fatty acid biosynthetic process); GO:0016210(molecular_function:naringenin-chalcone synthase activity); GO:0009813(biological_process:flavonoid biosynthetic process); GO:0009058(biological_process:biosynthetic process); GO:0016747(molecular_function:transferase activity, transferring acyl groups other than amino-acyl groups); GO:0004315(molecular_function:3-oxoacyl-[…	K00660	CHS	map04712(Circadian rhythm - plant); map00941(Flavonoid biosynthesis)	COG3424(Q:Secondary metabolites biosynthesis, transport and catabolism)	sp|P30079|CHSY_PINSY(Chalcone synthase OS=Pinus sylvestris OX=3349 GN=CHS PE=1 SV=1)	PF00195(Chal_sti_synt_N:Chalcone and stilbene synthases, N-terminal domain)
TRINITY_DN6297_c1_g1	0.039859	-4.64895	0.000534325	0.0340545	yes	down	ABR18194.1(unknown [Picea sitchensis])	GO:0030246(molecular_function:carbohydrate binding); GO:0004672(molecular_function:protein kinase activity); GO:0007165(biological_process:signal transduction); GO:0043531(molecular_function:ADP binding); GO:0005524(molecular_function:ATP binding)				ENOG4111THG(S:Function unknown); ENOG4112BMQ(S:Function unknown)	sp|Q9SSN3|TIR_ARATH(Toll/interleukin-1 receptor-like protein OS=Arabidopsis thaliana OX=3702 GN=TIR PE=1 SV=1)	PF01582(TIR:TIR domain); PF13676(TIR_2:TIR domain)
TRINITY_DN16577_c0_g1	0.108606	-3.20282	0.000544319	0.0345327	yes	down	XP_011006160.1(PREDICTED: ubiquitin-like [Populus euphratica] >XP_024454723.1 ubiquitin isoform X2 [Populus trichocarpa] >PNT42077.1 hypothetical protein POPTR_004G194000 [Populus trichocarpa])	GO:0003735(molecular_function:structural constituent of ribosome); GO:0015935(cellular_component:small ribosomal subunit); GO:0006412(biological_process:translation); GO:0005840(cellular_component:ribosome)	K02927	RP-L40e, RPL40	map03010(Ribosome)		sp|P29504|RS27A_MANSE(Ubiquitin-40S ribosomal protein S27a OS=Manduca sexta OX=7130 PE=2 SV=2)	PF00240(ubiquitin:Ubiquitin family); PF11976(Rad60-SLD:Ubiquitin-2 like Rad60 SUMO-like)
TRINITY_DN51609_c0_g1	0.208344	-2.26296	0.000546108	0.0345935	yes	down	ABK23120.1(unknown [Picea sitchensis])	GO:0016021(cellular_component:integral component of membrane)
TRINITY_DN19218_c1_g3	0.230855	-2.11494	0.000547377	0.0346212	yes	down	ACN41029.1(unknown [Picea sitchensis])	GO:0016758(molecular_function:transferase activity, transferring hexosyl groups); GO:0008194(molecular_function:UDP-glycosyltransferase activity); GO:0043231(cellular_component:intracellular membrane-bounded organelle); GO:0080044(molecular_function:quercetin 7-O-glucosyltransferase activity); GO:0080043(molecular_function:quercetin 3-O-glucosyltransferase activity)	K08237	E2.4.1.218		COG1819(S:Function unknown)	sp|Q9AR73|HQGT_RAUSE(Hydroquinone glucosyltransferase OS=Rauvolfia serpentina OX=4060 GN=AS PE=1 SV=1)	PF00201(UDPGT:UDP-glucoronosyl and UDP-glucosyl transferase)
TRINITY_DN909_c0_g1	0.290901	-1.7814	0.000551903	0.0348545	yes	down	XP_017232066.1(PREDICTED: putative receptor-like protein kinase At4g00960 [Daucus carota subsp. sativus])	GO:0005524(molecular_function:ATP binding); GO:0004672(molecular_function:protein kinase activity)	K04733	IRAK4		COG0515(T:Signal transduction mechanisms)	sp|Q9LPZ9|SD113_ARATH(G-type lectin S-receptor-like serine/threonine-protein kinase SD1-13 OS=Arabidopsis thaliana OX=3702 GN=SD113 PE=1 SV=2)	PF07714(Pkinase_Tyr:Protein tyrosine kinase); PF00069(Pkinase:Protein kinase domain); PF12330(Haspin_kinase:Haspin like kinase domain); PF11883(DUF3403:Domain of unknown function (DUF3403)); PF01636(APH:Phosphotransferase enzyme family)
TRINITY_DN4561_c0_g1	0.488677	-1.03305	0.000554265	0.0349464	yes	down	ACN40312.1(unknown [Picea sitchensis])	GO:0003824(molecular_function:catalytic activity); GO:0016021(cellular_component:integral component of membrane); GO:0016874(molecular_function:ligase activity); GO:0009850(biological_process:auxin metabolic process); GO:0005777(cellular_component:peroxisome)				COG0365(I:Lipid transport and metabolism)	sp|Q84P17|AEE18_ARATH(Probable acyl-activating enzyme 18, peroxisomal OS=Arabidopsis thaliana OX=3702 GN=AAE18 PE=2 SV=1)	PF00501(AMP-binding:AMP-binding enzyme); PF16177(ACAS_N:Acetyl-coenzyme A synthetase N-terminus)
TRINITY_DN1814_c0_g1	0.328704	-1.60514	0.000557516	0.0349966	yes	down
TRINITY_DN132222_c0_g1	0.00849609	-6.87898	0.000560626	0.0351387	yes	down	PHT65114.1(hypothetical protein T459_29539 [Capsicum annuum])	GO:0004674(molecular_function:protein serine/threonine kinase activity); GO:0016021(cellular_component:integral component of membrane); GO:0005524(molecular_function:ATP binding); GO:0004672(molecular_function:protein kinase activity)				COG4886(S:Function unknown)	sp|Q1MX30|XA21_ORYSI(Receptor kinase-like protein Xa21 OS=Oryza sativa subsp. indica OX=39946 GN=XA21 PE=1 SV=1)	PF00069(Pkinase:Protein kinase domain); PF07714(Pkinase_Tyr:Protein tyrosine kinase); PF13855(LRR_8:Leucine rich repeat); PF12799(LRR_4:Leucine Rich repeats (2 copies))
TRINITY_DN5743_c0_g2	0.0143917	-6.11862	0.00056621	0.0353899	yes	down
TRINITY_DN8369_c0_g1	0.14236	-2.81238	0.000566334	0.0353899	yes	down	ABK22603.1(unknown [Picea sitchensis] >ABK25274.1 unknown [Picea sitchensis])	GO:0005886(cellular_component:plasma membrane)				ENOG410ZC80(S:Function unknown)		PF12734(CYSTM:Cysteine-rich TM module stress tolerance)
TRINITY_DN62_c0_g1	0.0233458	-5.4207	0.000583989	0.0362753	yes	down	PIA35310.1(hypothetical protein AQUCO_03500008v1 [Aquilegia coerulea])	GO:0042626(molecular_function:ATPase activity, coupled to transmembrane movement of substances); GO:0016021(cellular_component:integral component of membrane); GO:0016887(molecular_function:ATPase activity); GO:0005886(cellular_component:plasma membrane); GO:0055085(biological_process:transmembrane transport); GO:0005524(molecular_function:ATP binding)				COG1131(J:Translation, ribosomal structure and biogenesis)	sp|Q8RXN0|AB11G_ARATH(ABC transporter G family member 11 OS=Arabidopsis thaliana OX=3702 GN=ABCG11 PE=1 SV=1)	PF01061(ABC2_membrane:ABC-2 type transporter); PF00005(ABC_tran:ABC transporter); PF13304(AAA_21:AAA domain, putative AbiEii toxin, Type IV TA system); PF13555(AAA_29:P-loop containing region of AAA domain); PF03193(RsgA_GTPase:RsgA GTPase); PF02463(SMC_N:RecF/RecN/SMC N terminal domain); PF13191(AAA_16:AAA ATPase domain)
TRINITY_DN5576_c1_g1	0.370248	-1.43343	0.000594396	0.0367572	yes	down	XP_029117089.1(isoaspartyl peptidase/L-asparaginase 1 isoform X1 [Elaeis guineensis])	GO:0016787(molecular_function:hydrolase activity)	K13051	iaaA, ASRGL1		COG1205(L:Replication, recombination and repair); COG1446(E:Amino acid transport and metabolism)	sp|P50287|ASPGA_ARATH(Isoaspartyl peptidase/L-asparaginase 1 OS=Arabidopsis thaliana OX=3702 GN=At5g08100 PE=1 SV=2)	PF01112(Asparaginase_2:Asparaginase)
TRINITY_DN1301_c0_g1	0.4772	-1.06734	0.000593453	0.0367572	yes	down	XP_015896733.1(beta-amylase 3, chloroplastic [Ziziphus jujuba])	GO:0016161(molecular_function:beta-amylase activity); GO:0102229(molecular_function:amylopectin maltohydrolase activity); GO:0000272(biological_process:polysaccharide catabolic process)	K01177	E3.2.1.2	map00500(Starch and sucrose metabolism)	ENOG410XRH5(S:Function unknown)	sp|O23553|BAM3_ARATH(Beta-amylase 3, chloroplastic OS=Arabidopsis thaliana OX=3702 GN=BAM3 PE=1 SV=3)	PF01373(Glyco_hydro_14:Glycosyl hydrolase family 14)
TRINITY_DN1814_c0_g2	0.266666	-1.90689	0.000607686	0.037357	yes	down
TRINITY_DN17656_c0_g1	0.411925	-1.27955	0.000625704	0.0382949	yes	down	XP_008366956.2(transmembrane protein 53-A [Malus domestica] >XP_008366957.2 transmembrane protein 53-A [Malus domestica])	GO:0016021(cellular_component:integral component of membrane)				ENOG4111184(S:Function unknown)	sp|Q6DHN0|TMM53_DANRE(Transmembrane protein 53 OS=Danio rerio OX=7955 GN=tmem53 PE=2 SV=1)	PF05705(DUF829:Eukaryotic protein of unknown function (DUF829))
TRINITY_DN4904_c0_g2	0.0490112	-4.35074	0.000646349	0.0394267	yes	down	ABR16293.1(unknown [Picea sitchensis])	GO:0016021(cellular_component:integral component of membrane); GO:0071949(molecular_function:FAD binding)				COG0654(C:Energy production and conversion); COG0654(H:Coenzyme transport and metabolism)	sp|O81816|MO2_ARATH(Monooxygenase 2 OS=Arabidopsis thaliana OX=3702 GN=MO2 PE=2 SV=1)	PF01494(FAD_binding_3:FAD binding domain)
TRINITY_DN60733_c0_g1	0.241152	-2.05198	0.000647038	0.0394267	yes	down	AQX43132.1(NPF family transporter [Pinus pinaster])	GO:0022857(molecular_function:transmembrane transporter activity); GO:0016021(cellular_component:integral component of membrane)	K14638	SLC15A3_4, PHT		COG3104(E:Amino acid transport and metabolism)	sp|Q9LQL2|PTR14_ARATH(Protein NRT1/ PTR FAMILY 7.3 OS=Arabidopsis thaliana OX=3702 GN=NPF7.3 PE=1 SV=2)	PF00854(PTR2:POT family)
TRINITY_DN5029_c0_g1	0.468248	-1.09465	0.00064875	0.0394732	yes	down
TRINITY_DN11138_c1_g1	0.00873636	-6.83875	0.000652883	0.0396667	yes	down
TRINITY_DN1404_c0_g1	0.0653382	-3.93593	0.000667583	0.0404249	yes	down	XP_028768949.1(short-chain dehydrogenase reductase 2a-like [Prosopis alba])	GO:0010301(molecular_function:xanthoxin dehydrogenase activity)				COG1028(S:Function unknown)	sp|Q9C826|ABA2_ARATH(Xanthoxin dehydrogenase OS=Arabidopsis thaliana OX=3702 GN=ABA2 PE=1 SV=1)	PF13561(adh_short_C2:Enoyl-(Acyl carrier protein) reductase); PF00106(adh_short:short chain dehydrogenase)
TRINITY_DN12688_c0_g1	0.0283816	-5.1389	0.000668276	0.0404249	yes	down	ABK26101.1(unknown [Picea sitchensis])		K13464	JAZ	map04075(Plant hormone signal transduction)	ENOG410Z0XE(S:Function unknown)		PF06200(tify:tify domain); PF09425(CCT_2:Divergent CCT motif)
TRINITY_DN8805_c0_g2	0.0767342	-3.70399	0.000670564	0.0405044	yes	down
TRINITY_DN43214_c0_g1	0.00521336	-7.58357	0.000692343	0.0417593	yes	down
TRINITY_DN6743_c1_g2	0.0123653	-6.33756	0.000701305	0.0422387	yes	down								PF00931(NB-ARC:NB-ARC domain)
TRINITY_DN3522_c0_g1	0.38653	-1.37135	0.00070272	0.0422627	yes	down	AJP06264.1(CYP78A1 [Pinus tabuliformis])	GO:0004497(molecular_function:monooxygenase activity); GO:0016020(cellular_component:membrane); GO:0020037(molecular_function:heme binding); GO:0016709(molecular_function:oxidoreductase activity, acting on paired donors, with incorporation or reduction of molecular oxygen, NAD(P)H as one donor, and incorporation of one atom of oxygen); GO:0016021(cellular_component:integral component of membrane)…	K20619	CYP78A		COG2124(Q:Secondary metabolites biosynthesis, transport and catabolism)	sp|O65012|C78A4_PINRA(Cytochrome P450 78A4 OS=Pinus radiata OX=3347 GN=CYP78A4 PE=2 SV=1)	PF00067(p450:Cytochrome P450)
TRINITY_DN19514_c0_g1	0.00858617	-6.86377	0.000713802	0.0428055	yes	down	ABK25134.1(unknown [Picea sitchensis])	GO:0005506(molecular_function:iron ion binding); GO:0016705(molecular_function:oxidoreductase activity, acting on paired donors, with incorporation or reduction of molecular oxygen); GO:0016021(cellular_component:integral component of membrane); GO:0004497(molecular_function:monooxygenase activity); GO:0020037(molecular_function:heme binding)	K15402	CYP86B1	map00073(Cutin, suberine and wax biosynthesis)	COG2124(L:Replication, recombination and repair)	sp|Q9FMY1|C86B1_ARATH(Cytochrome P450 86B1 OS=Arabidopsis thaliana OX=3702 GN=CYP86B1 PE=2 SV=1)	PF00067(p450:Cytochrome P450)
TRINITY_DN6998_c0_g3	0.04561	-4.45451	0.000715442	0.0428421	yes	down	XP_011629115.2(protein DMR6-LIKE OXYGENASE 2 [Amborella trichopoda])	GO:0046872(molecular_function:metal ion binding); GO:0016491(molecular_function:oxidoreductase activity)				COG3491(S:Function unknown)	sp|Q9ZSA7|DLO2_ARATH(Protein DMR6-LIKE OXYGENASE 2 OS=Arabidopsis thaliana OX=3702 GN=DLO2 PE=2 SV=1)	PF03171(2OG-FeII_Oxy:2OG-Fe(II) oxygenase superfamily); PF14226(DIOX_N:non-haem dioxygenase in morphine synthesis N-terminal)
TRINITY_DN16176_c0_g3	0.197893	-2.33721	0.000788191	0.0469284	yes	down	PSS01194.1(L-gulonolactone oxidase [Actinidia chinensis var. chinensis])	GO:0019853(biological_process:L-ascorbic acid biosynthetic process); GO:0003885(molecular_function:D-arabinono-1,4-lactone oxidase activity); GO:0016020(cellular_component:membrane); GO:0071949(molecular_function:FAD binding); GO:0050105(molecular_function:L-gulonolactone oxidase activity)				COG0277(C:Energy production and conversion)	sp|Q9LYD8|GGLO3_ARATH(L-gulonolactone oxidase 3 OS=Arabidopsis thaliana OX=3702 GN=GULLO3 PE=1 SV=1)	PF01565(FAD_binding_4:FAD binding domain); PF04030(ALO:D-arabinono-1,4-lactone oxidase)
TRINITY_DN16156_c0_g1	0.00883293	-6.82289	0.000795594	0.0473015	yes	down
TRINITY_DN3004_c0_g1	0.00879292	-6.82944	0.000796743	0.0473022	yes	down
TRINITY_DN13596_c0_g1	0.000901053	-10.1161	0.000802347	0.0475005	yes	down	AEW07905.1(hypothetical protein 0_14083_01, partial [Pinus radiata] >AFG47217.1 hypothetical protein 0_14083_01, partial [Pinus taeda] >AFG47218.1 hypothetical protein 0_14083_01, partial [Pinus taeda] >AFG47219.1 hypothetical protein 0_14083_01, partial [Pinus taeda] >AFG47220.1 hypothetical protein 0_14083_01, partial [Pinus taeda] >AFG47221.1 hypothetical protein 0_14083_01, partial [Pinus tae…		K10523	SPOP		ENOG410XQV8(S:Function unknown); ENOG410Z8TC(S:Function unknown); ENOG410YCVF(S:Function unknown)	sp|Q6DBN1|Y4845_ARATH(BTB/POZ domain-containing protein At4g08455 OS=Arabidopsis thaliana OX=3702 GN=At4g08455 PE=1 SV=1)	PF00651(BTB:BTB/POZ domain)
TRINITY_DN4495_c0_g2	0.145609	-2.77983	0.000809761	0.0478702	yes	down	ACN39857.1(unknown [Picea sitchensis])	GO:0004674(molecular_function:protein serine/threonine kinase activity); GO:0016021(cellular_component:integral component of membrane); GO:0005524(molecular_function:ATP binding); GO:0004672(molecular_function:protein kinase activity)
TRINITY_DN1803_c0_g1	0.252965	-1.98299	0.00083237	0.0490089	yes	down	ABR18340.1(unknown [Picea sitchensis])	GO:0006644(biological_process:phospholipid metabolic process); GO:0050482(biological_process:arachidonic acid secretion); GO:0016042(biological_process:lipid catabolic process); GO:0005576(cellular_component:extracellular region); GO:0005509(molecular_function:calcium ion binding); GO:0102567(molecular_function:phospholipase A2 activity (consuming 1,2-dipalmitoylphosphatidylcholine)); GO:0102568(…	K01047	PLA2G, SPLA2	map00565(Ether lipid metabolism); map00564(Glycerophospholipid metabolism); map00592(alpha-Linolenic acid metabolism); map00591(Linoleic acid metabolism); map00590(Arachidonic acid metabolism)	ENOG410YKKM(I:Lipid transport and metabolism)	sp|Q8S8N6|PLA2A_ARATH(Phospholipase A2-alpha OS=Arabidopsis thaliana OX=3702 GN=PLA2-ALPHA PE=1 SV=1)	PF00068(Phospholip_A2_1:Phospholipase A2)
TRINITY_DN46759_c0_g1	0.0087735	-6.83263	0.000830937	0.0490089	yes	down	QBC40968.1(NAC domain-containing protein [Cunninghamia lanceolata] >QBC40970.1 NAC domain-containing protein [Cunninghamia lanceolata])	GO:0006355(biological_process:regulation of transcription, DNA-templated); GO:0005634(cellular_component:nucleus); GO:0003677(molecular_function:DNA binding)				ENOG4111FG3(K:Transcription); ENOG410YB53(K:Transcription)	sp|A0SPJ6|NAMB2_TRITD(NAC transcription factor NAM-B2 OS=Triticum turgidum subsp. durum OX=4567 GN=NAM-B2 PE=2 SV=1)	PF02365(NAM:No apical meristem (NAM) protein)
TRINITY_DN15197_c0_g5	0.00913341	-6.77463	0.000833485	0.0490089	yes	down	OVA11104.1(Guanylate-binding protein [Macleaya cordata])	GO:0016020(cellular_component:membrane); GO:0003924(molecular_function:GTPase activity); GO:0005525(molecular_function:GTP binding)				ENOG410XR6Z(S:Function unknown)
TRINITY_DN31281_c0_g1	0.259984	-1.9435	0.000849046	0.0496287	yes	down	RWR91270.1(putative leucine-rich repeat receptor-like serine/threonine-protein kinase isoform X2 [Cinnamomum micranthum f. kanehirae])	GO:0004674(molecular_function:protein serine/threonine kinase activity); GO:0016021(cellular_component:integral component of membrane); GO:0005524(molecular_function:ATP binding); GO:0004672(molecular_function:protein kinase activity)	K04733	IRAK4		COG0515(S:Function unknown)	sp|Q8GYA4|CRK10_ARATH(Cysteine-rich receptor-like protein kinase 10 OS=Arabidopsis thaliana OX=3702 GN=CRK10 PE=1 SV=3)	PF00069(Pkinase:Protein kinase domain); PF07714(Pkinase_Tyr:Protein tyrosine kinase)
TRINITY_DN13768_c0_g2	0.0661637	-3.91782	0.000857295	0.0499704	yes	down								PF00560(LRR_1:Leucine Rich Repeat); PF13855(LRR_8:Leucine rich repeat); PF12799(LRR_4:Leucine Rich repeats (2 copies))
