# Supplementary material for: Exogenous Brassinosteroid Facilitates Xylem Development in Pinus massoniana Seedlings
Source: Int J Mol Sci. 2021 Jul 16;22(14):7615. doi: 10.3390/ijms22147615 (PMC8303313; doi:10.3390/ijms22147615)
Supplement: Supplementary file 1 [file ijms-22-07615-s001.zip › Table S2.xlsx]

## Sheet: Sheet1
Table S2 Primers for RT-qPCR
ID	Name	Primers
TRINITY_DN89065_c0_g1	AP2/EREBP	F	ATCATACGCCTTTGCTGCTTC
		R	CGATAGTGTCAGCGACGAGAA
TRINITY_DN7860_c0_g1	ERF18	F	TCATTCCTACATTCCACCTCC
		R	TTTTGCCGTGTATTGTCTCAG
TRINITY_DN1793_c0_g1	WRKY	F	ATCAGTGGAGTAGGTGGAGGC
		R	ACAAGGCAGTGAGAAAGAGTT
TRINITY_DN10676_c0_g1	HCT	F	ATCCACCAGAACTAACGACA
		R	AGTAACATACCCTCTAACAACG
TRINITY_DN48043_c1_g2	COMT	F	CAGCCATTTGTTGGAGTCAGG
		R	CGCGAGAAAGCTAAGAGGGA
TRINITY_DN68002_c0_g2	APT-like	F	TTCGTGACAGTTCTAAGGGA
		R	AAGGCTGATTGGCTCGTGAT
TRINITY_DN4395_c0_g1	C4H	F	TTGGCTAAATCGCTGAGGT
		R	TAGTTGTTGTGGTGGGTGC
TRINITY_DN40525_c0_g1	PAL	F	TCCGCTCATTTCAATTCCATC
		R	TACTCGGGCATAAGGTGGG
TRINITY_DN16664_c0_g1	CAD	F	CTGGCACCTACGACTCAAC
		R	GACTACGGCATTTCTCATT
TRINITY_DN1260_c0_g1	AUX/IAA	F	TAAAGATGGCTGGTTTGGTC
		R	ACAATGGCGTAGTCGCTGAG
TRINITY_DN1881_c0_g1	LDOX	F	CCAGTTTCCGTATCTCCCG
		R	CGTTCTTCGATCTCCCAGT
TRINITY_DN2995_c0_g1	MYB	F	AAGATAGTTTAGCCAACGCAGT
		R	CTAAGATGAACCCAATCGACAA
Reference gene	UBC	F	GATTTATTTCATTGGCAGGC
		R	AGGATCATCAGGATTTGGGT
